# Supplementary material for: An open protocol for modeling T Cell Clonotype repertoires using TCRβ CDR3 sequences
Source: BMC Genomics. 2023 Jun 26;24:349. doi: 10.1186/s12864-023-09424-z (PMC10291816; doi:10.1186/s12864-023-09424-z)
Supplement: Supplementary file 4 — Additional file 4. [file 12864_2023_9424_MOESM4_ESM.xlsx]

## Sheet: pear
ID	Assembled	Discarded	Unassembled
Min	78.571	0	0
Mean	99.634	0	0.496
Max	100	0	21.429
DNA161003LC_S67_S67	99.86	0	0.14
DNA161003LC_S16_S16	99.756	0	0.244
DNA161003LC_S52_S52	99.798	0	0.202
DNA161003LC_S8_S8	99.787	0	0.213
DNA161003LC_S3_S3	99.791	0	0.209
DNA161003LC_S1_S1	99.687	0	0.313
DNA161003LC_S53_S53	99.793	0	0.207
DNA161003LC_S30_S30	99.73	0	0.27
DNA161003LC_S49_S49	99.808	0	0.192
DNA161003LC_S88_S88	99.805	0	0.195
DNA161003LC_S135_S135	99.805	0	0.195
DNA161003LC_S19_S19	99.776	0	0.224
DNA161003LC_S57_S57	99.776	0	0.224
DNA161003LC_S11_S11	99.79	0	0.21
DNA161003LC_S55_S55	99.784	0	0.216
DNA161003LC_S20_S20	99.78	0	0.22
DNA161003LC_S63_S63	99.799	0	0.201
DNA161003LC_S54_S54	99.804	0	0.196
DNA161003LC_S51_S51	99.798	0	0.202
DNA161003LC_S143_S143	99.779	0	0.221
DNA161003LC_S6_S6	99.8	0	0.2
DNA161003LC_S168_S168	100	0	0
DNA161003LC_S141_S141	99.807	0	0.193
DNA161003LC_S153_S153	99.787	0	0.213
DNA161003LC_S126_S126	99.782	0	0.218
DNA161003LC_S122_S122	99.72	0	0.28
DNA161003LC_S60_S60	99.794	0	0.206
DNA161003LC_S87_S87	99.782	0	0.218
DNA161003LC_S4_S4	99.744	0	0.256
DNA161003LC_S22_S22	99.741	0	0.259
DNA161003LC_S85_S85	99.748	0	0.252
DNA161003LC_S65_S65	99.797	0	0.203
DNA161003LC_S95_S95	99.801	0	0.199
DNA161003LC_S23_S23	99.779	0	0.221
DNA161003LC_S75_S75	99.77	0	0.23
DNA161003LC_S35_S35	99.743	0	0.257
DNA161003LC_S70_S70	99.818	0	0.182
DNA161003LC_S7_S7	99.785	0	0.215
DNA161003LC_S130_S130	99.777	0	0.223
DNA161003LC_S36_S36	99.77	0	0.23
DNA161003LC_S109_S109	99.776	0	0.224
DNA161003LC_S10_S10	99.796	0	0.204
DNA161003LC_S167_S167	99.777	0	0.223
DNA161003LC_S165_S165	99.794	0	0.206
DNA161003LC_S32_S32	99.754	0	0.246
DNA161003LC_S91_S91	99.777	0	0.223
DNA161003LC_S131_S131	99.802	0	0.198
DNA161003LC_S34_S34	99.771	0	0.229
DNA161003LC_S134_S134	99.803	0	0.197
DNA161003LC_S72_S72	99.828	0	0.172
DNA161003LC_S157_S157	99.785	0	0.215
DNA161003LC_S144_S144	99.788	0	0.212
DNA161003LC_S152_S152	99.753	0	0.247
DNA161003LC_S111_S111	99.78	0	0.22
DNA161003LC_S155_S155	99.778	0	0.222
DNA161003LC_S169_S169	96.535	0	3.465
DNA161003LC_S132_S132	99.77	0	0.23
DNA161003LC_S47_S47	99.668	0	0.332
DNA161003LC_S59_S59	99.781	0	0.219
DNA161003LC_S154_S154	99.747	0	0.253
DNA161003LC_S40_S40	99.763	0	0.237
DNA161003LC_S17_S17	99.732	0	0.268
DNA161003LC_S31_S31	99.776	0	0.224
DNA161003LC_S113_S113	99.777	0	0.223
DNA161003LC_S139_S139	99.801	0	0.199
DNA161003LC_S166_S166	99.814	0	0.186
DNA161003LC_S24_S24	99.794	0	0.206
DNA161003LC_S2_S2	99.777	0	0.223
DNA161003LC_S46_S46	99.792	0	0.208
DNA161003LC_S115_S115	99.8	0	0.2
DNA161003LC_S92_S92	99.756	0	0.244
DNA161003LC_S68_S68	99.823	0	0.177
DNA161003LC_S62_S62	99.806	0	0.194
DNA161003LC_S37_S37	99.777	0	0.223
DNA161003LC_S42_S42	99.803	0	0.197
DNA161003LC_S170_S170	99.234	0	0.766
DNA161003LC_S82_S82	99.794	0	0.206
DNA161003LC_S25_S25	99.756	0	0.244
DNA161003LC_S160_S160	99.774	0	0.226
DNA161003LC_S90_S90	99.744	0	0.256
DNA161003LC_S148_S148	99.783	0	0.217
DNA161003LC_S125_S125	99.763	0	0.237
DNA161003LC_S96_S96	99.801	0	0.199
DNA161003LC_S41_S41	99.807	0	0.193
DNA161003LC_S61_S61	99.818	0	0.182
DNA161003LC_S107_S107	99.794	0	0.206
DNA161003LC_S43_S43	99.797	0	0.203
DNA161003LC_S73_S73	99.798	0	0.202
DNA161003LC_S129_S129	99.811	0	0.189
DNA161003LC_S48_S48	99.798	0	0.202
DNA161003LC_S164_S164	99.765	0	0.235
DNA161003LC_S137_S137	99.592	0	0.408
DNA161003LC_S108_S108	99.805	0	0.195
DNA161003LC_S118_S118	99.799	0	0.201
DNA161003LC_S9_S9	99.798	0	0.202
DNA161003LC_S13_S13	99.776	0	0.224
DNA161003LC_S100_S100	99.801	0	0.199
DNA161003LC_S39_S39	99.762	0	0.238
DNA161003LC_S66_S66	99.815	0	0.185
DNA161003LC_S80_S80	99.796	0	0.204
DNA161003LC_S159_S159	99.751	0	0.249
DNA161003LC_S121_S121	99.787	0	0.213
DNA161003LC_S89_S89	99.789	0	0.211
DNA161003LC_S133_S133	99.754	0	0.246
DNA161003LC_S124_S124	99.782	0	0.218
DNA161003LC_S117_S117	99.797	0	0.203
DNA161003LC_S161_S161	99.804	0	0.196
DNA161003LC_S158_S158	99.749	0	0.251
DNA161003LC_S81_S81	99.792	0	0.208
DNA161003LC_S12_S12	99.79	0	0.21
DNA161003LC_S56_S56	99.813	0	0.187
DNA161003LC_S71_S71	99.814	0	0.186
DNA161003LC_S15_S15	99.769	0	0.231
DNA161003LC_S128_S128	99.799	0	0.201
DNA161003LC_S150_S150	99.776	0	0.224
DNA161003LC_S140_S140	99.807	0	0.193
DNA161003LC_S142_S142	78.571	0	21.429
DNA161003LC_S112_S112	99.771	0	0.229
DNA161003LC_S114_S114	99.782	0	0.218
DNA161003LC_S83_S83	99.784	0	0.216
DNA161003LC_S69_S69	99.82	0	0.18
DNA161003LC_S76_S76	99.784	0	0.216
DNA161003LC_S74_S74	99.798	0	0.202
DNA161003LC_S21_S21	99.773	0	0.227
DNA161003LC_S120_S120	99.819	0	0.181
DNA161003LC_S116_S116	99.812	0	0.188
DNA161003LC_S110_S110	99.78	0	0.22
DNA161003LC_S78_S78	99.8	0	0.2
DNA161003LC_S44_S44	99.821	0	0.179
DNA161003LC_S33_S33	99.776	0	0.224
DNA161003LC_S27_S27	99.714	0	0.286
DNA161003LC_S93_S93	99.77	0	0.23
DNA161003LC_S119_S119	99.821	0	0.179
DNA161003LC_S97_S97	99.803	0	0.197
DNA161003LC_S94_S94	99.772	0	0.228
DNA161003LC_S156_S156	99.784	0	0.216
DNA161003LC_S58_S58	99.785	0	0.215
DNA161003LC_S105_S105	99.803	0	0.197
DNA161003LC_S145_S145	99.799	0	0.201
DNA161003LC_S26_S26	99.764	0	0.236
DNA161003LC_S50_S50	99.802	0	0.198
DNA161003LC_S79_S79	99.792	0	0.208
DNA161003LC_S163_S163	99.788	0	0.212
DNA161003LC_S84_S84	99.792	0	0.208
DNA161003LC_S104_S104	99.815	0	0.185
DNA161003LC_S18_S18	99.752	0	0.248
DNA161003LC_S102_S102	99.777	0	0.223
DNA161003LC_S146_S146	99.789	0	0.211
DNA161003LC_S86_S86	99.793	0	0.207
DNA161003LC_S103_S103	99.853	0	0.147
DNA161003LC_S29_S29	99.732	0	0.268
DNA161003LC_S64_S64	99.8	0	0.2
DNA161003LC_S99_S99	99.786	0	0.214
DNA161003LC_S14_S14	99.77	0	0.23
DNA161003LC_S136_S136	99.791	0	0.209
DNA161003LC_S101_S101	99.8	0	0.2
DNA161003LC_S151_S151	99.77	0	0.23
DNA161003LC_S138_S138	99.822	0	0.178
DNA161003LC_S98_S98	99.762	0	0.238
DNA161003LC_S162_S162	99.779	0	0.221
DNA161003LC_S38_S38	99.727	0	0.273
DNA161003LC_S45_S45	99.833	0	0.167
DNA161003LC_S5_S5	99.743	0	0.257
DNA161003LC_S28_S28	99.798	0	0.202
DNA161003LC_S147_S147	99.8	0	0.2
DNA161003LC_S149_S149	99.787	0	0.213
DNA161003LC_S127_S127	99.803	0	0.197
DNA161003LC_S106_S106	99.81	0	0.19
DNA161003LC_S77_S77	99.809	0	0.191
DNA161003LC_S123_S123	99.785	0	0.215

## Sheet: 9bp.count
sample.id	num.reads	num.spiked.reads	pct.spiked.reads	DM_1	DM_2	DM_3	DM_4	DM_5	DM_6	DM_7	DM_8	DM_9	DM_10	DM_11	DM_12	DM_13	DM_14	DM_15	DM_16	DM_17	DM_18	DM_19	DM_20	DM_21	DM_22	DM_23	DM_24	DM_25	DM_26	DM_27	DM_28	DM_29	DM_30	DM_31	DM_32	DM_33	DM_34	DM_35	DM_36	DM_37	DM_38	DM_39	DM_40	DM_41	DM_42	DM_43	DM_44	DM_45	DM_46
/home/exacloud/lustre1/CompBio/data/tcrseq/dhaarini/DNA161003LC/peared_fastqs/assembled/DNA161003LC_S1_S1.assembled.fastq	51637	47056	91.1285	47056	0	0	0	0	0	0	0	0	0	0	0	0	0	0	0	0	0	0	0	0	0	0	0	0	0	0	0	0	0	0	0	0	0	0	0	0	0	0	0	0	0	0	0	0	0
/home/exacloud/lustre1/CompBio/data/tcrseq/dhaarini/DNA161003LC/peared_fastqs/assembled/DNA161003LC_S10_S10.assembled.fastq	341130	313471	91.8919	313471	0	0	0	0	0	0	0	0	0	0	0	0	0	0	0	0	0	0	0	0	0	0	0	0	0	0	0	0	0	0	0	0	0	0	0	0	0	0	0	0	0	0	0	0	0
/home/exacloud/lustre1/CompBio/data/tcrseq/dhaarini/DNA161003LC/peared_fastqs/assembled/DNA161003LC_S100_S100.assembled.fastq	1024529	965951	94.2824	965951	0	0	0	0	0	0	0	0	0	0	0	0	0	0	0	0	0	0	0	0	0	0	0	0	0	0	0	0	0	0	0	0	0	0	0	0	0	0	0	0	0	0	0	0	0
/home/exacloud/lustre1/CompBio/data/tcrseq/dhaarini/DNA161003LC/peared_fastqs/assembled/DNA161003LC_S101_S101.assembled.fastq	916877	871253	95.024	871253	0	0	0	0	0	0	0	0	0	0	0	0	0	0	0	0	0	0	0	0	0	0	0	0	0	0	0	0	0	0	0	0	0	0	0	0	0	0	0	0	0	0	0	0	0
/home/exacloud/lustre1/CompBio/data/tcrseq/dhaarini/DNA161003LC/peared_fastqs/assembled/DNA161003LC_S102_S102.assembled.fastq	437228	425445	97.3051	425445	0	0	0	0	0	0	0	0	0	0	0	0	0	0	0	0	0	0	0	0	0	0	0	0	0	0	0	0	0	0	0	0	0	0	0	0	0	0	0	0	0	0	0	0	0
/home/exacloud/lustre1/CompBio/data/tcrseq/dhaarini/DNA161003LC/peared_fastqs/assembled/DNA161003LC_S103_S103.assembled.fastq	12927	10385	80.3357	10385	0	0	0	0	0	0	0	0	0	0	0	0	0	0	0	0	0	0	0	0	0	0	0	0	0	0	0	0	0	0	0	0	0	0	0	0	0	0	0	0	0	0	0	0	0
/home/exacloud/lustre1/CompBio/data/tcrseq/dhaarini/DNA161003LC/peared_fastqs/assembled/DNA161003LC_S104_S104.assembled.fastq	410845	376592	91.6628	376592	0	0	0	0	0	0	0	0	0	0	0	0	0	0	0	0	0	0	0	0	0	0	0	0	0	0	0	0	0	0	0	0	0	0	0	0	0	0	0	0	0	0	0	0	0
/home/exacloud/lustre1/CompBio/data/tcrseq/dhaarini/DNA161003LC/peared_fastqs/assembled/DNA161003LC_S105_S105.assembled.fastq	1041483	981501	94.2407	981501	0	0	0	0	0	0	0	0	0	0	0	0	0	0	0	0	0	0	0	0	0	0	0	0	0	0	0	0	0	0	0	0	0	0	0	0	0	0	0	0	0	0	0	0	0
/home/exacloud/lustre1/CompBio/data/tcrseq/dhaarini/DNA161003LC/peared_fastqs/assembled/DNA161003LC_S106_S106.assembled.fastq	340460	307787	90.4033	307787	0	0	0	0	0	0	0	0	0	0	0	0	0	0	0	0	0	0	0	0	0	0	0	0	0	0	0	0	0	0	0	0	0	0	0	0	0	0	0	0	0	0	0	0	0
/home/exacloud/lustre1/CompBio/data/tcrseq/dhaarini/DNA161003LC/peared_fastqs/assembled/DNA161003LC_S107_S107.assembled.fastq	280679	242571	86.4229	242571	0	0	0	0	0	0	0	0	0	0	0	0	0	0	0	0	0	0	0	0	0	0	0	0	0	0	0	0	0	0	0	0	0	0	0	0	0	0	0	0	0	0	0	0	0
/home/exacloud/lustre1/CompBio/data/tcrseq/dhaarini/DNA161003LC/peared_fastqs/assembled/DNA161003LC_S108_S108.assembled.fastq	931967	763258	81.8975	763258	0	0	0	0	0	0	0	0	0	0	0	0	0	0	0	0	0	0	0	0	0	0	0	0	0	0	0	0	0	0	0	0	0	0	0	0	0	0	0	0	0	0	0	0	0
/home/exacloud/lustre1/CompBio/data/tcrseq/dhaarini/DNA161003LC/peared_fastqs/assembled/DNA161003LC_S109_S109.assembled.fastq	907786	695880	76.6568	695880	0	0	0	0	0	0	0	0	0	0	0	0	0	0	0	0	0	0	0	0	0	0	0	0	0	0	0	0	0	0	0	0	0	0	0	0	0	0	0	0	0	0	0	0	0
/home/exacloud/lustre1/CompBio/data/tcrseq/dhaarini/DNA161003LC/peared_fastqs/assembled/DNA161003LC_S11_S11.assembled.fastq	414323	387434	93.5101	387434	0	0	0	0	0	0	0	0	0	0	0	0	0	0	0	0	0	0	0	0	0	0	0	0	0	0	0	0	0	0	0	0	0	0	0	0	0	0	0	0	0	0	0	0	0
/home/exacloud/lustre1/CompBio/data/tcrseq/dhaarini/DNA161003LC/peared_fastqs/assembled/DNA161003LC_S110_S110.assembled.fastq	1250682	1083337	86.6197	1083337	0	0	0	0	0	0	0	0	0	0	0	0	0	0	0	0	0	0	0	0	0	0	0	0	0	0	0	0	0	0	0	0	0	0	0	0	0	0	0	0	0	0	0	0	0
/home/exacloud/lustre1/CompBio/data/tcrseq/dhaarini/DNA161003LC/peared_fastqs/assembled/DNA161003LC_S111_S111.assembled.fastq	1202699	1129752	93.9347	1129752	0	0	0	0	0	0	0	0	0	0	0	0	0	0	0	0	0	0	0	0	0	0	0	0	0	0	0	0	0	0	0	0	0	0	0	0	0	0	0	0	0	0	0	0	0
/home/exacloud/lustre1/CompBio/data/tcrseq/dhaarini/DNA161003LC/peared_fastqs/assembled/DNA161003LC_S112_S112.assembled.fastq	1278636	1046200	81.8216	1046200	0	0	0	0	0	0	0	0	0	0	0	0	0	0	0	0	0	0	0	0	0	0	0	0	0	0	0	0	0	0	0	0	0	0	0	0	0	0	0	0	0	0	0	0	0
/home/exacloud/lustre1/CompBio/data/tcrseq/dhaarini/DNA161003LC/peared_fastqs/assembled/DNA161003LC_S113_S113.assembled.fastq	998005	908168	90.9983	908168	0	0	0	0	0	0	0	0	0	0	0	0	0	0	0	0	0	0	0	0	0	0	0	0	0	0	0	0	0	0	0	0	0	0	0	0	0	0	0	0	0	0	0	0	0
/home/exacloud/lustre1/CompBio/data/tcrseq/dhaarini/DNA161003LC/peared_fastqs/assembled/DNA161003LC_S114_S114.assembled.fastq	409323	284886	69.5993	284886	0	0	0	0	0	0	0	0	0	0	0	0	0	0	0	0	0	0	0	0	0	0	0	0	0	0	0	0	0	0	0	0	0	0	0	0	0	0	0	0	0	0	0	0	0
/home/exacloud/lustre1/CompBio/data/tcrseq/dhaarini/DNA161003LC/peared_fastqs/assembled/DNA161003LC_S115_S115.assembled.fastq	929289	778168	83.738	778168	0	0	0	0	0	0	0	0	0	0	0	0	0	0	0	0	0	0	0	0	0	0	0	0	0	0	0	0	0	0	0	0	0	0	0	0	0	0	0	0	0	0	0	0	0
/home/exacloud/lustre1/CompBio/data/tcrseq/dhaarini/DNA161003LC/peared_fastqs/assembled/DNA161003LC_S116_S116.assembled.fastq	1178314	1044995	88.6856	1044995	0	0	0	0	0	0	0	0	0	0	0	0	0	0	0	0	0	0	0	0	0	0	0	0	0	0	0	0	0	0	0	0	0	0	0	0	0	0	0	0	0	0	0	0	0
/home/exacloud/lustre1/CompBio/data/tcrseq/dhaarini/DNA161003LC/peared_fastqs/assembled/DNA161003LC_S117_S117.assembled.fastq	1569689	1503077	95.7564	1503077	0	0	0	0	0	0	0	0	0	0	0	0	0	0	0	0	0	0	0	0	0	0	0	0	0	0	0	0	0	0	0	0	0	0	0	0	0	0	0	0	0	0	0	0	0
/home/exacloud/lustre1/CompBio/data/tcrseq/dhaarini/DNA161003LC/peared_fastqs/assembled/DNA161003LC_S118_S118.assembled.fastq	1234951	1156469	93.6449	1156469	0	0	0	0	0	0	0	0	0	0	0	0	0	0	0	0	0	0	0	0	0	0	0	0	0	0	0	0	0	0	0	0	0	0	0	0	0	0	0	0	0	0	0	0	0
/home/exacloud/lustre1/CompBio/data/tcrseq/dhaarini/DNA161003LC/peared_fastqs/assembled/DNA161003LC_S119_S119.assembled.fastq	845023	782655	92.6194	782655	0	0	0	0	0	0	0	0	0	0	0	0	0	0	0	0	0	0	0	0	0	0	0	0	0	0	0	0	0	0	0	0	0	0	0	0	0	0	0	0	0	0	0	0	0
/home/exacloud/lustre1/CompBio/data/tcrseq/dhaarini/DNA161003LC/peared_fastqs/assembled/DNA161003LC_S12_S12.assembled.fastq	422426	367390	86.9714	367390	0	0	0	0	0	0	0	0	0	0	0	0	0	0	0	0	0	0	0	0	0	0	0	0	0	0	0	0	0	0	0	0	0	0	0	0	0	0	0	0	0	0	0	0	0
/home/exacloud/lustre1/CompBio/data/tcrseq/dhaarini/DNA161003LC/peared_fastqs/assembled/DNA161003LC_S120_S120.assembled.fastq	1272574	1189409	93.4648	1189409	0	0	0	0	0	0	0	0	0	0	0	0	0	0	0	0	0	0	0	0	0	0	0	0	0	0	0	0	0	0	0	0	0	0	0	0	0	0	0	0	0	0	0	0	0
/home/exacloud/lustre1/CompBio/data/tcrseq/dhaarini/DNA161003LC/peared_fastqs/assembled/DNA161003LC_S121_S121.assembled.fastq	997515	912828	91.5102	912828	0	0	0	0	0	0	0	0	0	0	0	0	0	0	0	0	0	0	0	0	0	0	0	0	0	0	0	0	0	0	0	0	0	0	0	0	0	0	0	0	0	0	0	0	0
/home/exacloud/lustre1/CompBio/data/tcrseq/dhaarini/DNA161003LC/peared_fastqs/assembled/DNA161003LC_S122_S122.assembled.fastq	75744	39889	52.6629	39889	0	0	0	0	0	0	0	0	0	0	0	0	0	0	0	0	0	0	0	0	0	0	0	0	0	0	0	0	0	0	0	0	0	0	0	0	0	0	0	0	0	0	0	0	0
/home/exacloud/lustre1/CompBio/data/tcrseq/dhaarini/DNA161003LC/peared_fastqs/assembled/DNA161003LC_S123_S123.assembled.fastq	1267267	1057184	83.4224	1057184	0	0	0	0	0	0	0	0	0	0	0	0	0	0	0	0	0	0	0	0	0	0	0	0	0	0	0	0	0	0	0	0	0	0	0	0	0	0	0	0	0	0	0	0	0
/home/exacloud/lustre1/CompBio/data/tcrseq/dhaarini/DNA161003LC/peared_fastqs/assembled/DNA161003LC_S124_S124.assembled.fastq	1952116	1668707	85.482	1668707	0	0	0	0	0	0	0	0	0	0	0	0	0	0	0	0	0	0	0	0	0	0	0	0	0	0	0	0	0	0	0	0	0	0	0	0	0	0	0	0	0	0	0	0	0
/home/exacloud/lustre1/CompBio/data/tcrseq/dhaarini/DNA161003LC/peared_fastqs/assembled/DNA161003LC_S125_S125.assembled.fastq	998251	606016	60.7078	606016	0	0	0	0	0	0	0	0	0	0	0	0	0	0	0	0	0	0	0	0	0	0	0	0	0	0	0	0	0	0	0	0	0	0	0	0	0	0	0	0	0	0	0	0	0
/home/exacloud/lustre1/CompBio/data/tcrseq/dhaarini/DNA161003LC/peared_fastqs/assembled/DNA161003LC_S126_S126.assembled.fastq	1729561	1588440	91.8406	1588440	0	0	0	0	0	0	0	0	0	0	0	0	0	0	0	0	0	0	0	0	0	0	0	0	0	0	0	0	0	0	0	0	0	0	0	0	0	0	0	0	0	0	0	0	0
/home/exacloud/lustre1/CompBio/data/tcrseq/dhaarini/DNA161003LC/peared_fastqs/assembled/DNA161003LC_S127_S127.assembled.fastq	1666605	1399486	83.9723	1399486	0	0	0	0	0	0	0	0	0	0	0	0	0	0	0	0	0	0	0	0	0	0	0	0	0	0	0	0	0	0	0	0	0	0	0	0	0	0	0	0	0	0	0	0	0
/home/exacloud/lustre1/CompBio/data/tcrseq/dhaarini/DNA161003LC/peared_fastqs/assembled/DNA161003LC_S128_S128.assembled.fastq	2043404	1867279	91.3808	1867279	0	0	0	0	0	0	0	0	0	0	0	0	0	0	0	0	0	0	0	0	0	0	0	0	0	0	0	0	0	0	0	0	0	0	0	0	0	0	0	0	0	0	0	0	0
/home/exacloud/lustre1/CompBio/data/tcrseq/dhaarini/DNA161003LC/peared_fastqs/assembled/DNA161003LC_S129_S129.assembled.fastq	834357	757115	90.7423	757115	0	0	0	0	0	0	0	0	0	0	0	0	0	0	0	0	0	0	0	0	0	0	0	0	0	0	0	0	0	0	0	0	0	0	0	0	0	0	0	0	0	0	0	0	0
/home/exacloud/lustre1/CompBio/data/tcrseq/dhaarini/DNA161003LC/peared_fastqs/assembled/DNA161003LC_S13_S13.assembled.fastq	457498	397107	86.7997	397107	0	0	0	0	0	0	0	0	0	0	0	0	0	0	0	0	0	0	0	0	0	0	0	0	0	0	0	0	0	0	0	0	0	0	0	0	0	0	0	0	0	0	0	0	0
/home/exacloud/lustre1/CompBio/data/tcrseq/dhaarini/DNA161003LC/peared_fastqs/assembled/DNA161003LC_S130_S130.assembled.fastq	769137	710812	92.4168	710812	0	0	0	0	0	0	0	0	0	0	0	0	0	0	0	0	0	0	0	0	0	0	0	0	0	0	0	0	0	0	0	0	0	0	0	0	0	0	0	0	0	0	0	0	0
/home/exacloud/lustre1/CompBio/data/tcrseq/dhaarini/DNA161003LC/peared_fastqs/assembled/DNA161003LC_S131_S131.assembled.fastq	571358	552054	96.6214	552054	0	0	0	0	0	0	0	0	0	0	0	0	0	0	0	0	0	0	0	0	0	0	0	0	0	0	0	0	0	0	0	0	0	0	0	0	0	0	0	0	0	0	0	0	0
/home/exacloud/lustre1/CompBio/data/tcrseq/dhaarini/DNA161003LC/peared_fastqs/assembled/DNA161003LC_S132_S132.assembled.fastq	837126	688993	82.3046	688993	0	0	0	0	0	0	0	0	0	0	0	0	0	0	0	0	0	0	0	0	0	0	0	0	0	0	0	0	0	0	0	0	0	0	0	0	0	0	0	0	0	0	0	0	0
/home/exacloud/lustre1/CompBio/data/tcrseq/dhaarini/DNA161003LC/peared_fastqs/assembled/DNA161003LC_S133_S133.assembled.fastq	776588	562451	72.4259	562451	0	0	0	0	0	0	0	0	0	0	0	0	0	0	0	0	0	0	0	0	0	0	0	0	0	0	0	0	0	0	0	0	0	0	0	0	0	0	0	0	0	0	0	0	0
/home/exacloud/lustre1/CompBio/data/tcrseq/dhaarini/DNA161003LC/peared_fastqs/assembled/DNA161003LC_S134_S134.assembled.fastq	985950	952266	96.5836	952266	0	0	0	0	0	0	0	0	0	0	0	0	0	0	0	0	0	0	0	0	0	0	0	0	0	0	0	0	0	0	0	0	0	0	0	0	0	0	0	0	0	0	0	0	0
/home/exacloud/lustre1/CompBio/data/tcrseq/dhaarini/DNA161003LC/peared_fastqs/assembled/DNA161003LC_S135_S135.assembled.fastq	615466	582875	94.7047	582875	0	0	0	0	0	0	0	0	0	0	0	0	0	0	0	0	0	0	0	0	0	0	0	0	0	0	0	0	0	0	0	0	0	0	0	0	0	0	0	0	0	0	0	0	0
/home/exacloud/lustre1/CompBio/data/tcrseq/dhaarini/DNA161003LC/peared_fastqs/assembled/DNA161003LC_S136_S136.assembled.fastq	676930	636055	93.9617	636055	0	0	0	0	0	0	0	0	0	0	0	0	0	0	0	0	0	0	0	0	0	0	0	0	0	0	0	0	0	0	0	0	0	0	0	0	0	0	0	0	0	0	0	0	0
/home/exacloud/lustre1/CompBio/data/tcrseq/dhaarini/DNA161003LC/peared_fastqs/assembled/DNA161003LC_S137_S137.assembled.fastq	2195	1485	67.6538	1485	0	0	0	0	0	0	0	0	0	0	0	0	0	0	0	0	0	0	0	0	0	0	0	0	0	0	0	0	0	0	0	0	0	0	0	0	0	0	0	0	0	0	0	0	0
/home/exacloud/lustre1/CompBio/data/tcrseq/dhaarini/DNA161003LC/peared_fastqs/assembled/DNA161003LC_S138_S138.assembled.fastq	1030071	1003063	97.378	1003063	0	0	0	0	0	0	0	0	0	0	0	0	0	0	0	0	0	0	0	0	0	0	0	0	0	0	0	0	0	0	0	0	0	0	0	0	0	0	0	0	0	0	0	0	0
/home/exacloud/lustre1/CompBio/data/tcrseq/dhaarini/DNA161003LC/peared_fastqs/assembled/DNA161003LC_S139_S139.assembled.fastq	743718	707605	95.1443	707605	0	0	0	0	0	0	0	0	0	0	0	0	0	0	0	0	0	0	0	0	0	0	0	0	0	0	0	0	0	0	0	0	0	0	0	0	0	0	0	0	0	0	0	0	0
/home/exacloud/lustre1/CompBio/data/tcrseq/dhaarini/DNA161003LC/peared_fastqs/assembled/DNA161003LC_S14_S14.assembled.fastq	489595	416902	85.1524	416902	0	0	0	0	0	0	0	0	0	0	0	0	0	0	0	0	0	0	0	0	0	0	0	0	0	0	0	0	0	0	0	0	0	0	0	0	0	0	0	0	0	0	0	0	0
/home/exacloud/lustre1/CompBio/data/tcrseq/dhaarini/DNA161003LC/peared_fastqs/assembled/DNA161003LC_S140_S140.assembled.fastq	163498	149826	91.6378	149826	0	0	0	0	0	0	0	0	0	0	0	0	0	0	0	0	0	0	0	0	0	0	0	0	0	0	0	0	0	0	0	0	0	0	0	0	0	0	0	0	0	0	0	0	0
/home/exacloud/lustre1/CompBio/data/tcrseq/dhaarini/DNA161003LC/peared_fastqs/assembled/DNA161003LC_S141_S141.assembled.fastq	855566	791886	92.557	791886	0	0	0	0	0	0	0	0	0	0	0	0	0	0	0	0	0	0	0	0	0	0	0	0	0	0	0	0	0	0	0	0	0	0	0	0	0	0	0	0	0	0	0	0	0
/home/exacloud/lustre1/CompBio/data/tcrseq/dhaarini/DNA161003LC/peared_fastqs/assembled/DNA161003LC_S142_S142.assembled.fastq	11	8	72.7273	8	0	0	0	0	0	0	0	0	0	0	0	0	0	0	0	0	0	0	0	0	0	0	0	0	0	0	0	0	0	0	0	0	0	0	0	0	0	0	0	0	0	0	0	0	0
/home/exacloud/lustre1/CompBio/data/tcrseq/dhaarini/DNA161003LC/peared_fastqs/assembled/DNA161003LC_S143_S143.assembled.fastq	856956	803083	93.7134	803083	0	0	0	0	0	0	0	0	0	0	0	0	0	0	0	0	0	0	0	0	0	0	0	0	0	0	0	0	0	0	0	0	0	0	0	0	0	0	0	0	0	0	0	0	0
/home/exacloud/lustre1/CompBio/data/tcrseq/dhaarini/DNA161003LC/peared_fastqs/assembled/DNA161003LC_S144_S144.assembled.fastq	2039795	1775418	87.039	1775418	0	0	0	0	0	0	0	0	0	0	0	0	0	0	0	0	0	0	0	0	0	0	0	0	0	0	0	0	0	0	0	0	0	0	0	0	0	0	0	0	0	0	0	0	0
/home/exacloud/lustre1/CompBio/data/tcrseq/dhaarini/DNA161003LC/peared_fastqs/assembled/DNA161003LC_S145_S145.assembled.fastq	525094	403514	76.8461	403514	0	0	0	0	0	0	0	0	0	0	0	0	0	0	0	0	0	0	0	0	0	0	0	0	0	0	0	0	0	0	0	0	0	0	0	0	0	0	0	0	0	0	0	0	0
/home/exacloud/lustre1/CompBio/data/tcrseq/dhaarini/DNA161003LC/peared_fastqs/assembled/DNA161003LC_S146_S146.assembled.fastq	1210937	1114421	92.0296	1114421	0	0	0	0	0	0	0	0	0	0	0	0	0	0	0	0	0	0	0	0	0	0	0	0	0	0	0	0	0	0	0	0	0	0	0	0	0	0	0	0	0	0	0	0	0
/home/exacloud/lustre1/CompBio/data/tcrseq/dhaarini/DNA161003LC/peared_fastqs/assembled/DNA161003LC_S147_S147.assembled.fastq	827447	700244	84.6271	700244	0	0	0	0	0	0	0	0	0	0	0	0	0	0	0	0	0	0	0	0	0	0	0	0	0	0	0	0	0	0	0	0	0	0	0	0	0	0	0	0	0	0	0	0	0
/home/exacloud/lustre1/CompBio/data/tcrseq/dhaarini/DNA161003LC/peared_fastqs/assembled/DNA161003LC_S148_S148.assembled.fastq	573035	422839	73.7894	422839	0	0	0	0	0	0	0	0	0	0	0	0	0	0	0	0	0	0	0	0	0	0	0	0	0	0	0	0	0	0	0	0	0	0	0	0	0	0	0	0	0	0	0	0	0
/home/exacloud/lustre1/CompBio/data/tcrseq/dhaarini/DNA161003LC/peared_fastqs/assembled/DNA161003LC_S149_S149.assembled.fastq	1531303	1260627	82.3238	1260627	0	0	0	0	0	0	0	0	0	0	0	0	0	0	0	0	0	0	0	0	0	0	0	0	0	0	0	0	0	0	0	0	0	0	0	0	0	0	0	0	0	0	0	0	0
/home/exacloud/lustre1/CompBio/data/tcrseq/dhaarini/DNA161003LC/peared_fastqs/assembled/DNA161003LC_S15_S15.assembled.fastq	358305	314438	87.7571	314438	0	0	0	0	0	0	0	0	0	0	0	0	0	0	0	0	0	0	0	0	0	0	0	0	0	0	0	0	0	0	0	0	0	0	0	0	0	0	0	0	0	0	0	0	0
/home/exacloud/lustre1/CompBio/data/tcrseq/dhaarini/DNA161003LC/peared_fastqs/assembled/DNA161003LC_S150_S150.assembled.fastq	1000177	834754	83.4606	834754	0	0	0	0	0	0	0	0	0	0	0	0	0	0	0	0	0	0	0	0	0	0	0	0	0	0	0	0	0	0	0	0	0	0	0	0	0	0	0	0	0	0	0	0	0
/home/exacloud/lustre1/CompBio/data/tcrseq/dhaarini/DNA161003LC/peared_fastqs/assembled/DNA161003LC_S151_S151.assembled.fastq	933270	862201	92.3849	862201	0	0	0	0	0	0	0	0	0	0	0	0	0	0	0	0	0	0	0	0	0	0	0	0	0	0	0	0	0	0	0	0	0	0	0	0	0	0	0	0	0	0	0	0	0
/home/exacloud/lustre1/CompBio/data/tcrseq/dhaarini/DNA161003LC/peared_fastqs/assembled/DNA161003LC_S152_S152.assembled.fastq	1175218	1092184	92.9346	1092184	0	0	0	0	0	0	0	0	0	0	0	0	0	0	0	0	0	0	0	0	0	0	0	0	0	0	0	0	0	0	0	0	0	0	0	0	0	0	0	0	0	0	0	0	0
/home/exacloud/lustre1/CompBio/data/tcrseq/dhaarini/DNA161003LC/peared_fastqs/assembled/DNA161003LC_S153_S153.assembled.fastq	1525338	1346625	88.2837	1346625	0	0	0	0	0	0	0	0	0	0	0	0	0	0	0	0	0	0	0	0	0	0	0	0	0	0	0	0	0	0	0	0	0	0	0	0	0	0	0	0	0	0	0	0	0
/home/exacloud/lustre1/CompBio/data/tcrseq/dhaarini/DNA161003LC/peared_fastqs/assembled/DNA161003LC_S154_S154.assembled.fastq	1168424	1100501	94.1868	1100501	0	0	0	0	0	0	0	0	0	0	0	0	0	0	0	0	0	0	0	0	0	0	0	0	0	0	0	0	0	0	0	0	0	0	0	0	0	0	0	0	0	0	0	0	0
/home/exacloud/lustre1/CompBio/data/tcrseq/dhaarini/DNA161003LC/peared_fastqs/assembled/DNA161003LC_S155_S155.assembled.fastq	855446	761088	88.9697	761088	0	0	0	0	0	0	0	0	0	0	0	0	0	0	0	0	0	0	0	0	0	0	0	0	0	0	0	0	0	0	0	0	0	0	0	0	0	0	0	0	0	0	0	0	0
/home/exacloud/lustre1/CompBio/data/tcrseq/dhaarini/DNA161003LC/peared_fastqs/assembled/DNA161003LC_S156_S156.assembled.fastq	1239126	1190770	96.0976	1190770	0	0	0	0	0	0	0	0	0	0	0	0	0	0	0	0	0	0	0	0	0	0	0	0	0	0	0	0	0	0	0	0	0	0	0	0	0	0	0	0	0	0	0	0	0
/home/exacloud/lustre1/CompBio/data/tcrseq/dhaarini/DNA161003LC/peared_fastqs/assembled/DNA161003LC_S157_S157.assembled.fastq	978007	869812	88.9372	869812	0	0	0	0	0	0	0	0	0	0	0	0	0	0	0	0	0	0	0	0	0	0	0	0	0	0	0	0	0	0	0	0	0	0	0	0	0	0	0	0	0	0	0	0	0
/home/exacloud/lustre1/CompBio/data/tcrseq/dhaarini/DNA161003LC/peared_fastqs/assembled/DNA161003LC_S158_S158.assembled.fastq	975353	841318	86.2578	841318	0	0	0	0	0	0	0	0	0	0	0	0	0	0	0	0	0	0	0	0	0	0	0	0	0	0	0	0	0	0	0	0	0	0	0	0	0	0	0	0	0	0	0	0	0
/home/exacloud/lustre1/CompBio/data/tcrseq/dhaarini/DNA161003LC/peared_fastqs/assembled/DNA161003LC_S159_S159.assembled.fastq	1169233	1049458	89.7561	1049458	0	0	0	0	0	0	0	0	0	0	0	0	0	0	0	0	0	0	0	0	0	0	0	0	0	0	0	0	0	0	0	0	0	0	0	0	0	0	0	0	0	0	0	0	0
/home/exacloud/lustre1/CompBio/data/tcrseq/dhaarini/DNA161003LC/peared_fastqs/assembled/DNA161003LC_S16_S16.assembled.fastq	287443	266388	92.6751	266388	0	0	0	0	0	0	0	0	0	0	0	0	0	0	0	0	0	0	0	0	0	0	0	0	0	0	0	0	0	0	0	0	0	0	0	0	0	0	0	0	0	0	0	0	0
/home/exacloud/lustre1/CompBio/data/tcrseq/dhaarini/DNA161003LC/peared_fastqs/assembled/DNA161003LC_S160_S160.assembled.fastq	1146947	916951	79.9471	916951	0	0	0	0	0	0	0	0	0	0	0	0	0	0	0	0	0	0	0	0	0	0	0	0	0	0	0	0	0	0	0	0	0	0	0	0	0	0	0	0	0	0	0	0	0
/home/exacloud/lustre1/CompBio/data/tcrseq/dhaarini/DNA161003LC/peared_fastqs/assembled/DNA161003LC_S161_S161.assembled.fastq	1483570	1302410	87.7889	1302410	0	0	0	0	0	0	0	0	0	0	0	0	0	0	0	0	0	0	0	0	0	0	0	0	0	0	0	0	0	0	0	0	0	0	0	0	0	0	0	0	0	0	0	0	0
/home/exacloud/lustre1/CompBio/data/tcrseq/dhaarini/DNA161003LC/peared_fastqs/assembled/DNA161003LC_S162_S162.assembled.fastq	865929	736287	85.0286	736287	0	0	0	0	0	0	0	0	0	0	0	0	0	0	0	0	0	0	0	0	0	0	0	0	0	0	0	0	0	0	0	0	0	0	0	0	0	0	0	0	0	0	0	0	0
/home/exacloud/lustre1/CompBio/data/tcrseq/dhaarini/DNA161003LC/peared_fastqs/assembled/DNA161003LC_S163_S163.assembled.fastq	1030002	776576	75.3956	776576	0	0	0	0	0	0	0	0	0	0	0	0	0	0	0	0	0	0	0	0	0	0	0	0	0	0	0	0	0	0	0	0	0	0	0	0	0	0	0	0	0	0	0	0	0
/home/exacloud/lustre1/CompBio/data/tcrseq/dhaarini/DNA161003LC/peared_fastqs/assembled/DNA161003LC_S164_S164.assembled.fastq	1088392	993460	91.2778	993460	0	0	0	0	0	0	0	0	0	0	0	0	0	0	0	0	0	0	0	0	0	0	0	0	0	0	0	0	0	0	0	0	0	0	0	0	0	0	0	0	0	0	0	0	0
/home/exacloud/lustre1/CompBio/data/tcrseq/dhaarini/DNA161003LC/peared_fastqs/assembled/DNA161003LC_S165_S165.assembled.fastq	990921	906495	91.48	906495	0	0	0	0	0	0	0	0	0	0	0	0	0	0	0	0	0	0	0	0	0	0	0	0	0	0	0	0	0	0	0	0	0	0	0	0	0	0	0	0	0	0	0	0	0
/home/exacloud/lustre1/CompBio/data/tcrseq/dhaarini/DNA161003LC/peared_fastqs/assembled/DNA161003LC_S166_S166.assembled.fastq	1065783	1059542	99.4144	1059542	0	0	0	0	0	0	0	0	0	0	0	0	0	0	0	0	0	0	0	0	0	0	0	0	0	0	0	0	0	0	0	0	0	0	0	0	0	0	0	0	0	0	0	0	0
/home/exacloud/lustre1/CompBio/data/tcrseq/dhaarini/DNA161003LC/peared_fastqs/assembled/DNA161003LC_S167_S167.assembled.fastq	1160116	1155864	99.6335	1155864	0	0	0	0	0	0	0	0	0	0	0	0	0	0	0	0	0	0	0	0	0	0	0	0	0	0	0	0	0	0	0	0	0	0	0	0	0	0	0	0	0	0	0	0	0
/home/exacloud/lustre1/CompBio/data/tcrseq/dhaarini/DNA161003LC/peared_fastqs/assembled/DNA161003LC_S168_S168.assembled.fastq	3	3	100	3	0	0	0	0	0	0	0	0	0	0	0	0	0	0	0	0	0	0	0	0	0	0	0	0	0	0	0	0	0	0	0	0	0	0	0	0	0	0	0	0	0	0	0	0	0
/home/exacloud/lustre1/CompBio/data/tcrseq/dhaarini/DNA161003LC/peared_fastqs/assembled/DNA161003LC_S169_S169.assembled.fastq	390	327	83.8462	327	0	0	0	0	0	0	0	0	0	0	0	0	0	0	0	0	0	0	0	0	0	0	0	0	0	0	0	0	0	0	0	0	0	0	0	0	0	0	0	0	0	0	0	0	0
/home/exacloud/lustre1/CompBio/data/tcrseq/dhaarini/DNA161003LC/peared_fastqs/assembled/DNA161003LC_S17_S17.assembled.fastq	358670	289718	80.7756	289718	0	0	0	0	0	0	0	0	0	0	0	0	0	0	0	0	0	0	0	0	0	0	0	0	0	0	0	0	0	0	0	0	0	0	0	0	0	0	0	0	0	0	0	0	0
/home/exacloud/lustre1/CompBio/data/tcrseq/dhaarini/DNA161003LC/peared_fastqs/assembled/DNA161003LC_S170_S170.assembled.fastq	259	234	90.3475	234	0	0	0	0	0	0	0	0	0	0	0	0	0	0	0	0	0	0	0	0	0	0	0	0	0	0	0	0	0	0	0	0	0	0	0	0	0	0	0	0	0	0	0	0	0
/home/exacloud/lustre1/CompBio/data/tcrseq/dhaarini/DNA161003LC/peared_fastqs/assembled/DNA161003LC_S18_S18.assembled.fastq	396700	373993	94.276	373993	0	0	0	0	0	0	0	0	0	0	0	0	0	0	0	0	0	0	0	0	0	0	0	0	0	0	0	0	0	0	0	0	0	0	0	0	0	0	0	0	0	0	0	0	0
/home/exacloud/lustre1/CompBio/data/tcrseq/dhaarini/DNA161003LC/peared_fastqs/assembled/DNA161003LC_S19_S19.assembled.fastq	98838	86538	87.5554	86538	0	0	0	0	0	0	0	0	0	0	0	0	0	0	0	0	0	0	0	0	0	0	0	0	0	0	0	0	0	0	0	0	0	0	0	0	0	0	0	0	0	0	0	0	0
/home/exacloud/lustre1/CompBio/data/tcrseq/dhaarini/DNA161003LC/peared_fastqs/assembled/DNA161003LC_S2_S2.assembled.fastq	365956	352256	96.2564	352256	0	0	0	0	0	0	0	0	0	0	0	0	0	0	0	0	0	0	0	0	0	0	0	0	0	0	0	0	0	0	0	0	0	0	0	0	0	0	0	0	0	0	0	0	0
/home/exacloud/lustre1/CompBio/data/tcrseq/dhaarini/DNA161003LC/peared_fastqs/assembled/DNA161003LC_S20_S20.assembled.fastq	276617	249282	90.1181	249282	0	0	0	0	0	0	0	0	0	0	0	0	0	0	0	0	0	0	0	0	0	0	0	0	0	0	0	0	0	0	0	0	0	0	0	0	0	0	0	0	0	0	0	0	0
/home/exacloud/lustre1/CompBio/data/tcrseq/dhaarini/DNA161003LC/peared_fastqs/assembled/DNA161003LC_S21_S21.assembled.fastq	218460	201555	92.2617	201555	0	0	0	0	0	0	0	0	0	0	0	0	0	0	0	0	0	0	0	0	0	0	0	0	0	0	0	0	0	0	0	0	0	0	0	0	0	0	0	0	0	0	0	0	0
/home/exacloud/lustre1/CompBio/data/tcrseq/dhaarini/DNA161003LC/peared_fastqs/assembled/DNA161003LC_S22_S22.assembled.fastq	373395	355750	95.2744	355750	0	0	0	0	0	0	0	0	0	0	0	0	0	0	0	0	0	0	0	0	0	0	0	0	0	0	0	0	0	0	0	0	0	0	0	0	0	0	0	0	0	0	0	0	0
/home/exacloud/lustre1/CompBio/data/tcrseq/dhaarini/DNA161003LC/peared_fastqs/assembled/DNA161003LC_S23_S23.assembled.fastq	402969	378222	93.8588	378222	0	0	0	0	0	0	0	0	0	0	0	0	0	0	0	0	0	0	0	0	0	0	0	0	0	0	0	0	0	0	0	0	0	0	0	0	0	0	0	0	0	0	0	0	0
/home/exacloud/lustre1/CompBio/data/tcrseq/dhaarini/DNA161003LC/peared_fastqs/assembled/DNA161003LC_S24_S24.assembled.fastq	239690	218384	91.111	218384	0	0	0	0	0	0	0	0	0	0	0	0	0	0	0	0	0	0	0	0	0	0	0	0	0	0	0	0	0	0	0	0	0	0	0	0	0	0	0	0	0	0	0	0	0
/home/exacloud/lustre1/CompBio/data/tcrseq/dhaarini/DNA161003LC/peared_fastqs/assembled/DNA161003LC_S25_S25.assembled.fastq	247526	223149	90.1517	223149	0	0	0	0	0	0	0	0	0	0	0	0	0	0	0	0	0	0	0	0	0	0	0	0	0	0	0	0	0	0	0	0	0	0	0	0	0	0	0	0	0	0	0	0	0
/home/exacloud/lustre1/CompBio/data/tcrseq/dhaarini/DNA161003LC/peared_fastqs/assembled/DNA161003LC_S26_S26.assembled.fastq	214609	193752	90.2814	193752	0	0	0	0	0	0	0	0	0	0	0	0	0	0	0	0	0	0	0	0	0	0	0	0	0	0	0	0	0	0	0	0	0	0	0	0	0	0	0	0	0	0	0	0	0
/home/exacloud/lustre1/CompBio/data/tcrseq/dhaarini/DNA161003LC/peared_fastqs/assembled/DNA161003LC_S27_S27.assembled.fastq	19848	12133	61.1296	12133	0	0	0	0	0	0	0	0	0	0	0	0	0	0	0	0	0	0	0	0	0	0	0	0	0	0	0	0	0	0	0	0	0	0	0	0	0	0	0	0	0	0	0	0	0
/home/exacloud/lustre1/CompBio/data/tcrseq/dhaarini/DNA161003LC/peared_fastqs/assembled/DNA161003LC_S28_S28.assembled.fastq	301751	250102	82.8836	250102	0	0	0	0	0	0	0	0	0	0	0	0	0	0	0	0	0	0	0	0	0	0	0	0	0	0	0	0	0	0	0	0	0	0	0	0	0	0	0	0	0	0	0	0	0
/home/exacloud/lustre1/CompBio/data/tcrseq/dhaarini/DNA161003LC/peared_fastqs/assembled/DNA161003LC_S29_S29.assembled.fastq	306590	253983	82.8413	253983	0	0	0	0	0	0	0	0	0	0	0	0	0	0	0	0	0	0	0	0	0	0	0	0	0	0	0	0	0	0	0	0	0	0	0	0	0	0	0	0	0	0	0	0	0
/home/exacloud/lustre1/CompBio/data/tcrseq/dhaarini/DNA161003LC/peared_fastqs/assembled/DNA161003LC_S3_S3.assembled.fastq	331669	324690	97.8958	324690	0	0	0	0	0	0	0	0	0	0	0	0	0	0	0	0	0	0	0	0	0	0	0	0	0	0	0	0	0	0	0	0	0	0	0	0	0	0	0	0	0	0	0	0	0
/home/exacloud/lustre1/CompBio/data/tcrseq/dhaarini/DNA161003LC/peared_fastqs/assembled/DNA161003LC_S30_S30.assembled.fastq	116890	67562	57.7996	67562	0	0	0	0	0	0	0	0	0	0	0	0	0	0	0	0	0	0	0	0	0	0	0	0	0	0	0	0	0	0	0	0	0	0	0	0	0	0	0	0	0	0	0	0	0
/home/exacloud/lustre1/CompBio/data/tcrseq/dhaarini/DNA161003LC/peared_fastqs/assembled/DNA161003LC_S31_S31.assembled.fastq	549433	509089	92.6572	509089	0	0	0	0	0	0	0	0	0	0	0	0	0	0	0	0	0	0	0	0	0	0	0	0	0	0	0	0	0	0	0	0	0	0	0	0	0	0	0	0	0	0	0	0	0
/home/exacloud/lustre1/CompBio/data/tcrseq/dhaarini/DNA161003LC/peared_fastqs/assembled/DNA161003LC_S32_S32.assembled.fastq	446429	392803	87.9878	392803	0	0	0	0	0	0	0	0	0	0	0	0	0	0	0	0	0	0	0	0	0	0	0	0	0	0	0	0	0	0	0	0	0	0	0	0	0	0	0	0	0	0	0	0	0
/home/exacloud/lustre1/CompBio/data/tcrseq/dhaarini/DNA161003LC/peared_fastqs/assembled/DNA161003LC_S33_S33.assembled.fastq	586198	552155	94.1926	552155	0	0	0	0	0	0	0	0	0	0	0	0	0	0	0	0	0	0	0	0	0	0	0	0	0	0	0	0	0	0	0	0	0	0	0	0	0	0	0	0	0	0	0	0	0
/home/exacloud/lustre1/CompBio/data/tcrseq/dhaarini/DNA161003LC/peared_fastqs/assembled/DNA161003LC_S34_S34.assembled.fastq	489137	447319	91.4507	447319	0	0	0	0	0	0	0	0	0	0	0	0	0	0	0	0	0	0	0	0	0	0	0	0	0	0	0	0	0	0	0	0	0	0	0	0	0	0	0	0	0	0	0	0	0
/home/exacloud/lustre1/CompBio/data/tcrseq/dhaarini/DNA161003LC/peared_fastqs/assembled/DNA161003LC_S35_S35.assembled.fastq	553783	495674	89.5069	495674	0	0	0	0	0	0	0	0	0	0	0	0	0	0	0	0	0	0	0	0	0	0	0	0	0	0	0	0	0	0	0	0	0	0	0	0	0	0	0	0	0	0	0	0	0
/home/exacloud/lustre1/CompBio/data/tcrseq/dhaarini/DNA161003LC/peared_fastqs/assembled/DNA161003LC_S36_S36.assembled.fastq	323241	307428	95.108	307428	0	0	0	0	0	0	0	0	0	0	0	0	0	0	0	0	0	0	0	0	0	0	0	0	0	0	0	0	0	0	0	0	0	0	0	0	0	0	0	0	0	0	0	0	0
/home/exacloud/lustre1/CompBio/data/tcrseq/dhaarini/DNA161003LC/peared_fastqs/assembled/DNA161003LC_S37_S37.assembled.fastq	367231	312115	84.9915	312115	0	0	0	0	0	0	0	0	0	0	0	0	0	0	0	0	0	0	0	0	0	0	0	0	0	0	0	0	0	0	0	0	0	0	0	0	0	0	0	0	0	0	0	0	0
/home/exacloud/lustre1/CompBio/data/tcrseq/dhaarini/DNA161003LC/peared_fastqs/assembled/DNA161003LC_S38_S38.assembled.fastq	470868	327593	69.5722	327593	0	0	0	0	0	0	0	0	0	0	0	0	0	0	0	0	0	0	0	0	0	0	0	0	0	0	0	0	0	0	0	0	0	0	0	0	0	0	0	0	0	0	0	0	0
/home/exacloud/lustre1/CompBio/data/tcrseq/dhaarini/DNA161003LC/peared_fastqs/assembled/DNA161003LC_S39_S39.assembled.fastq	548857	514000	93.6492	514000	0	0	0	0	0	0	0	0	0	0	0	0	0	0	0	0	0	0	0	0	0	0	0	0	0	0	0	0	0	0	0	0	0	0	0	0	0	0	0	0	0	0	0	0	0
/home/exacloud/lustre1/CompBio/data/tcrseq/dhaarini/DNA161003LC/peared_fastqs/assembled/DNA161003LC_S4_S4.assembled.fastq	396808	384260	96.8378	384260	0	0	0	0	0	0	0	0	0	0	0	0	0	0	0	0	0	0	0	0	0	0	0	0	0	0	0	0	0	0	0	0	0	0	0	0	0	0	0	0	0	0	0	0	0
/home/exacloud/lustre1/CompBio/data/tcrseq/dhaarini/DNA161003LC/peared_fastqs/assembled/DNA161003LC_S40_S40.assembled.fastq	255964	199604	77.9813	199604	0	0	0	0	0	0	0	0	0	0	0	0	0	0	0	0	0	0	0	0	0	0	0	0	0	0	0	0	0	0	0	0	0	0	0	0	0	0	0	0	0	0	0	0	0
/home/exacloud/lustre1/CompBio/data/tcrseq/dhaarini/DNA161003LC/peared_fastqs/assembled/DNA161003LC_S41_S41.assembled.fastq	113764	105241	92.5082	105241	0	0	0	0	0	0	0	0	0	0	0	0	0	0	0	0	0	0	0	0	0	0	0	0	0	0	0	0	0	0	0	0	0	0	0	0	0	0	0	0	0	0	0	0	0
/home/exacloud/lustre1/CompBio/data/tcrseq/dhaarini/DNA161003LC/peared_fastqs/assembled/DNA161003LC_S42_S42.assembled.fastq	224697	198674	88.4186	198674	0	0	0	0	0	0	0	0	0	0	0	0	0	0	0	0	0	0	0	0	0	0	0	0	0	0	0	0	0	0	0	0	0	0	0	0	0	0	0	0	0	0	0	0	0
/home/exacloud/lustre1/CompBio/data/tcrseq/dhaarini/DNA161003LC/peared_fastqs/assembled/DNA161003LC_S43_S43.assembled.fastq	288036	276470	95.9845	276470	0	0	0	0	0	0	0	0	0	0	0	0	0	0	0	0	0	0	0	0	0	0	0	0	0	0	0	0	0	0	0	0	0	0	0	0	0	0	0	0	0	0	0	0	0
/home/exacloud/lustre1/CompBio/data/tcrseq/dhaarini/DNA161003LC/peared_fastqs/assembled/DNA161003LC_S44_S44.assembled.fastq	80307	70065	87.2464	70065	0	0	0	0	0	0	0	0	0	0	0	0	0	0	0	0	0	0	0	0	0	0	0	0	0	0	0	0	0	0	0	0	0	0	0	0	0	0	0	0	0	0	0	0	0
/home/exacloud/lustre1/CompBio/data/tcrseq/dhaarini/DNA161003LC/peared_fastqs/assembled/DNA161003LC_S45_S45.assembled.fastq	389224	365307	93.8552	365307	0	0	0	0	0	0	0	0	0	0	0	0	0	0	0	0	0	0	0	0	0	0	0	0	0	0	0	0	0	0	0	0	0	0	0	0	0	0	0	0	0	0	0	0	0
/home/exacloud/lustre1/CompBio/data/tcrseq/dhaarini/DNA161003LC/peared_fastqs/assembled/DNA161003LC_S46_S46.assembled.fastq	773981	734088	94.8457	734088	0	0	0	0	0	0	0	0	0	0	0	0	0	0	0	0	0	0	0	0	0	0	0	0	0	0	0	0	0	0	0	0	0	0	0	0	0	0	0	0	0	0	0	0	0
/home/exacloud/lustre1/CompBio/data/tcrseq/dhaarini/DNA161003LC/peared_fastqs/assembled/DNA161003LC_S47_S47.assembled.fastq	857648	222317	25.9217	222317	0	0	0	0	0	0	0	0	0	0	0	0	0	0	0	0	0	0	0	0	0	0	0	0	0	0	0	0	0	0	0	0	0	0	0	0	0	0	0	0	0	0	0	0	0
/home/exacloud/lustre1/CompBio/data/tcrseq/dhaarini/DNA161003LC/peared_fastqs/assembled/DNA161003LC_S48_S48.assembled.fastq	822409	775559	94.3033	775559	0	0	0	0	0	0	0	0	0	0	0	0	0	0	0	0	0	0	0	0	0	0	0	0	0	0	0	0	0	0	0	0	0	0	0	0	0	0	0	0	0	0	0	0	0
/home/exacloud/lustre1/CompBio/data/tcrseq/dhaarini/DNA161003LC/peared_fastqs/assembled/DNA161003LC_S49_S49.assembled.fastq	704436	622537	88.3738	622537	0	0	0	0	0	0	0	0	0	0	0	0	0	0	0	0	0	0	0	0	0	0	0	0	0	0	0	0	0	0	0	0	0	0	0	0	0	0	0	0	0	0	0	0	0
/home/exacloud/lustre1/CompBio/data/tcrseq/dhaarini/DNA161003LC/peared_fastqs/assembled/DNA161003LC_S5_S5.assembled.fastq	384148	373967	97.3497	373967	0	0	0	0	0	0	0	0	0	0	0	0	0	0	0	0	0	0	0	0	0	0	0	0	0	0	0	0	0	0	0	0	0	0	0	0	0	0	0	0	0	0	0	0	0
/home/exacloud/lustre1/CompBio/data/tcrseq/dhaarini/DNA161003LC/peared_fastqs/assembled/DNA161003LC_S50_S50.assembled.fastq	1166512	1054291	90.3798	1054291	0	0	0	0	0	0	0	0	0	0	0	0	0	0	0	0	0	0	0	0	0	0	0	0	0	0	0	0	0	0	0	0	0	0	0	0	0	0	0	0	0	0	0	0	0
/home/exacloud/lustre1/CompBio/data/tcrseq/dhaarini/DNA161003LC/peared_fastqs/assembled/DNA161003LC_S51_S51.assembled.fastq	1379859	1270288	92.0593	1270288	0	0	0	0	0	0	0	0	0	0	0	0	0	0	0	0	0	0	0	0	0	0	0	0	0	0	0	0	0	0	0	0	0	0	0	0	0	0	0	0	0	0	0	0	0
/home/exacloud/lustre1/CompBio/data/tcrseq/dhaarini/DNA161003LC/peared_fastqs/assembled/DNA161003LC_S52_S52.assembled.fastq	6906	2652	38.4014	2652	0	0	0	0	0	0	0	0	0	0	0	0	0	0	0	0	0	0	0	0	0	0	0	0	0	0	0	0	0	0	0	0	0	0	0	0	0	0	0	0	0	0	0	0	0
/home/exacloud/lustre1/CompBio/data/tcrseq/dhaarini/DNA161003LC/peared_fastqs/assembled/DNA161003LC_S53_S53.assembled.fastq	103409	74368	71.9164	74368	0	0	0	0	0	0	0	0	0	0	0	0	0	0	0	0	0	0	0	0	0	0	0	0	0	0	0	0	0	0	0	0	0	0	0	0	0	0	0	0	0	0	0	0	0
/home/exacloud/lustre1/CompBio/data/tcrseq/dhaarini/DNA161003LC/peared_fastqs/assembled/DNA161003LC_S54_S54.assembled.fastq	1103723	1081172	97.9568	1081172	0	0	0	0	0	0	0	0	0	0	0	0	0	0	0	0	0	0	0	0	0	0	0	0	0	0	0	0	0	0	0	0	0	0	0	0	0	0	0	0	0	0	0	0	0
/home/exacloud/lustre1/CompBio/data/tcrseq/dhaarini/DNA161003LC/peared_fastqs/assembled/DNA161003LC_S55_S55.assembled.fastq	324604	246730	76.0095	246730	0	0	0	0	0	0	0	0	0	0	0	0	0	0	0	0	0	0	0	0	0	0	0	0	0	0	0	0	0	0	0	0	0	0	0	0	0	0	0	0	0	0	0	0	0
/home/exacloud/lustre1/CompBio/data/tcrseq/dhaarini/DNA161003LC/peared_fastqs/assembled/DNA161003LC_S56_S56.assembled.fastq	817837	781287	95.5309	781287	0	0	0	0	0	0	0	0	0	0	0	0	0	0	0	0	0	0	0	0	0	0	0	0	0	0	0	0	0	0	0	0	0	0	0	0	0	0	0	0	0	0	0	0	0
/home/exacloud/lustre1/CompBio/data/tcrseq/dhaarini/DNA161003LC/peared_fastqs/assembled/DNA161003LC_S57_S57.assembled.fastq	726263	647345	89.1337	647345	0	0	0	0	0	0	0	0	0	0	0	0	0	0	0	0	0	0	0	0	0	0	0	0	0	0	0	0	0	0	0	0	0	0	0	0	0	0	0	0	0	0	0	0	0
/home/exacloud/lustre1/CompBio/data/tcrseq/dhaarini/DNA161003LC/peared_fastqs/assembled/DNA161003LC_S58_S58.assembled.fastq	630605	568186	90.1017	568186	0	0	0	0	0	0	0	0	0	0	0	0	0	0	0	0	0	0	0	0	0	0	0	0	0	0	0	0	0	0	0	0	0	0	0	0	0	0	0	0	0	0	0	0	0
/home/exacloud/lustre1/CompBio/data/tcrseq/dhaarini/DNA161003LC/peared_fastqs/assembled/DNA161003LC_S59_S59.assembled.fastq	982092	895791	91.2125	895791	0	0	0	0	0	0	0	0	0	0	0	0	0	0	0	0	0	0	0	0	0	0	0	0	0	0	0	0	0	0	0	0	0	0	0	0	0	0	0	0	0	0	0	0	0
/home/exacloud/lustre1/CompBio/data/tcrseq/dhaarini/DNA161003LC/peared_fastqs/assembled/DNA161003LC_S6_S6.assembled.fastq	302292	269245	89.0679	269245	0	0	0	0	0	0	0	0	0	0	0	0	0	0	0	0	0	0	0	0	0	0	0	0	0	0	0	0	0	0	0	0	0	0	0	0	0	0	0	0	0	0	0	0	0
/home/exacloud/lustre1/CompBio/data/tcrseq/dhaarini/DNA161003LC/peared_fastqs/assembled/DNA161003LC_S60_S60.assembled.fastq	460633	368969	80.1004	368969	0	0	0	0	0	0	0	0	0	0	0	0	0	0	0	0	0	0	0	0	0	0	0	0	0	0	0	0	0	0	0	0	0	0	0	0	0	0	0	0	0	0	0	0	0
/home/exacloud/lustre1/CompBio/data/tcrseq/dhaarini/DNA161003LC/peared_fastqs/assembled/DNA161003LC_S61_S61.assembled.fastq	587768	533528	90.7719	533528	0	0	0	0	0	0	0	0	0	0	0	0	0	0	0	0	0	0	0	0	0	0	0	0	0	0	0	0	0	0	0	0	0	0	0	0	0	0	0	0	0	0	0	0	0
/home/exacloud/lustre1/CompBio/data/tcrseq/dhaarini/DNA161003LC/peared_fastqs/assembled/DNA161003LC_S62_S62.assembled.fastq	541128	490480	90.6403	490480	0	0	0	0	0	0	0	0	0	0	0	0	0	0	0	0	0	0	0	0	0	0	0	0	0	0	0	0	0	0	0	0	0	0	0	0	0	0	0	0	0	0	0	0	0
/home/exacloud/lustre1/CompBio/data/tcrseq/dhaarini/DNA161003LC/peared_fastqs/assembled/DNA161003LC_S63_S63.assembled.fastq	59492	50310	84.566	50310	0	0	0	0	0	0	0	0	0	0	0	0	0	0	0	0	0	0	0	0	0	0	0	0	0	0	0	0	0	0	0	0	0	0	0	0	0	0	0	0	0	0	0	0	0
/home/exacloud/lustre1/CompBio/data/tcrseq/dhaarini/DNA161003LC/peared_fastqs/assembled/DNA161003LC_S64_S64.assembled.fastq	728814	682757	93.6806	682757	0	0	0	0	0	0	0	0	0	0	0	0	0	0	0	0	0	0	0	0	0	0	0	0	0	0	0	0	0	0	0	0	0	0	0	0	0	0	0	0	0	0	0	0	0
/home/exacloud/lustre1/CompBio/data/tcrseq/dhaarini/DNA161003LC/peared_fastqs/assembled/DNA161003LC_S65_S65.assembled.fastq	460174	416282	90.4619	416282	0	0	0	0	0	0	0	0	0	0	0	0	0	0	0	0	0	0	0	0	0	0	0	0	0	0	0	0	0	0	0	0	0	0	0	0	0	0	0	0	0	0	0	0	0
/home/exacloud/lustre1/CompBio/data/tcrseq/dhaarini/DNA161003LC/peared_fastqs/assembled/DNA161003LC_S66_S66.assembled.fastq	418408	391843	93.6509	391843	0	0	0	0	0	0	0	0	0	0	0	0	0	0	0	0	0	0	0	0	0	0	0	0	0	0	0	0	0	0	0	0	0	0	0	0	0	0	0	0	0	0	0	0	0
/home/exacloud/lustre1/CompBio/data/tcrseq/dhaarini/DNA161003LC/peared_fastqs/assembled/DNA161003LC_S67_S67.assembled.fastq	3575	1665	46.5734	1665	0	0	0	0	0	0	0	0	0	0	0	0	0	0	0	0	0	0	0	0	0	0	0	0	0	0	0	0	0	0	0	0	0	0	0	0	0	0	0	0	0	0	0	0	0
/home/exacloud/lustre1/CompBio/data/tcrseq/dhaarini/DNA161003LC/peared_fastqs/assembled/DNA161003LC_S68_S68.assembled.fastq	347389	340055	97.8888	340055	0	0	0	0	0	0	0	0	0	0	0	0	0	0	0	0	0	0	0	0	0	0	0	0	0	0	0	0	0	0	0	0	0	0	0	0	0	0	0	0	0	0	0	0	0
/home/exacloud/lustre1/CompBio/data/tcrseq/dhaarini/DNA161003LC/peared_fastqs/assembled/DNA161003LC_S69_S69.assembled.fastq	731458	701879	95.9562	701879	0	0	0	0	0	0	0	0	0	0	0	0	0	0	0	0	0	0	0	0	0	0	0	0	0	0	0	0	0	0	0	0	0	0	0	0	0	0	0	0	0	0	0	0	0
/home/exacloud/lustre1/CompBio/data/tcrseq/dhaarini/DNA161003LC/peared_fastqs/assembled/DNA161003LC_S7_S7.assembled.fastq	181152	169692	93.6738	169692	0	0	0	0	0	0	0	0	0	0	0	0	0	0	0	0	0	0	0	0	0	0	0	0	0	0	0	0	0	0	0	0	0	0	0	0	0	0	0	0	0	0	0	0	0
/home/exacloud/lustre1/CompBio/data/tcrseq/dhaarini/DNA161003LC/peared_fastqs/assembled/DNA161003LC_S70_S70.assembled.fastq	192348	181555	94.3888	181555	0	0	0	0	0	0	0	0	0	0	0	0	0	0	0	0	0	0	0	0	0	0	0	0	0	0	0	0	0	0	0	0	0	0	0	0	0	0	0	0	0	0	0	0	0
/home/exacloud/lustre1/CompBio/data/tcrseq/dhaarini/DNA161003LC/peared_fastqs/assembled/DNA161003LC_S71_S71.assembled.fastq	451384	425343	94.2309	425343	0	0	0	0	0	0	0	0	0	0	0	0	0	0	0	0	0	0	0	0	0	0	0	0	0	0	0	0	0	0	0	0	0	0	0	0	0	0	0	0	0	0	0	0	0
/home/exacloud/lustre1/CompBio/data/tcrseq/dhaarini/DNA161003LC/peared_fastqs/assembled/DNA161003LC_S72_S72.assembled.fastq	719345	664495	92.375	664495	0	0	0	0	0	0	0	0	0	0	0	0	0	0	0	0	0	0	0	0	0	0	0	0	0	0	0	0	0	0	0	0	0	0	0	0	0	0	0	0	0	0	0	0	0
/home/exacloud/lustre1/CompBio/data/tcrseq/dhaarini/DNA161003LC/peared_fastqs/assembled/DNA161003LC_S73_S73.assembled.fastq	863247	813625	94.2517	813625	0	0	0	0	0	0	0	0	0	0	0	0	0	0	0	0	0	0	0	0	0	0	0	0	0	0	0	0	0	0	0	0	0	0	0	0	0	0	0	0	0	0	0	0	0
/home/exacloud/lustre1/CompBio/data/tcrseq/dhaarini/DNA161003LC/peared_fastqs/assembled/DNA161003LC_S74_S74.assembled.fastq	551665	431849	78.281	431849	0	0	0	0	0	0	0	0	0	0	0	0	0	0	0	0	0	0	0	0	0	0	0	0	0	0	0	0	0	0	0	0	0	0	0	0	0	0	0	0	0	0	0	0	0
/home/exacloud/lustre1/CompBio/data/tcrseq/dhaarini/DNA161003LC/peared_fastqs/assembled/DNA161003LC_S75_S75.assembled.fastq	319037	234000	73.3457	234000	0	0	0	0	0	0	0	0	0	0	0	0	0	0	0	0	0	0	0	0	0	0	0	0	0	0	0	0	0	0	0	0	0	0	0	0	0	0	0	0	0	0	0	0	0
/home/exacloud/lustre1/CompBio/data/tcrseq/dhaarini/DNA161003LC/peared_fastqs/assembled/DNA161003LC_S76_S76.assembled.fastq	706960	620837	87.8178	620837	0	0	0	0	0	0	0	0	0	0	0	0	0	0	0	0	0	0	0	0	0	0	0	0	0	0	0	0	0	0	0	0	0	0	0	0	0	0	0	0	0	0	0	0	0
/home/exacloud/lustre1/CompBio/data/tcrseq/dhaarini/DNA161003LC/peared_fastqs/assembled/DNA161003LC_S77_S77.assembled.fastq	847468	836665	98.7253	836665	0	0	0	0	0	0	0	0	0	0	0	0	0	0	0	0	0	0	0	0	0	0	0	0	0	0	0	0	0	0	0	0	0	0	0	0	0	0	0	0	0	0	0	0	0
/home/exacloud/lustre1/CompBio/data/tcrseq/dhaarini/DNA161003LC/peared_fastqs/assembled/DNA161003LC_S78_S78.assembled.fastq	1319069	1307185	99.0991	1307185	0	0	0	0	0	0	0	0	0	0	0	0	0	0	0	0	0	0	0	0	0	0	0	0	0	0	0	0	0	0	0	0	0	0	0	0	0	0	0	0	0	0	0	0	0
/home/exacloud/lustre1/CompBio/data/tcrseq/dhaarini/DNA161003LC/peared_fastqs/assembled/DNA161003LC_S79_S79.assembled.fastq	1146958	1032062	89.9825	1032062	0	0	0	0	0	0	0	0	0	0	0	0	0	0	0	0	0	0	0	0	0	0	0	0	0	0	0	0	0	0	0	0	0	0	0	0	0	0	0	0	0	0	0	0	0
/home/exacloud/lustre1/CompBio/data/tcrseq/dhaarini/DNA161003LC/peared_fastqs/assembled/DNA161003LC_S8_S8.assembled.fastq	38027	33428	87.906	33428	0	0	0	0	0	0	0	0	0	0	0	0	0	0	0	0	0	0	0	0	0	0	0	0	0	0	0	0	0	0	0	0	0	0	0	0	0	0	0	0	0	0	0	0	0
/home/exacloud/lustre1/CompBio/data/tcrseq/dhaarini/DNA161003LC/peared_fastqs/assembled/DNA161003LC_S80_S80.assembled.fastq	1053855	965549	91.6207	965549	0	0	0	0	0	0	0	0	0	0	0	0	0	0	0	0	0	0	0	0	0	0	0	0	0	0	0	0	0	0	0	0	0	0	0	0	0	0	0	0	0	0	0	0	0
/home/exacloud/lustre1/CompBio/data/tcrseq/dhaarini/DNA161003LC/peared_fastqs/assembled/DNA161003LC_S81_S81.assembled.fastq	530717	478000	90.0668	478000	0	0	0	0	0	0	0	0	0	0	0	0	0	0	0	0	0	0	0	0	0	0	0	0	0	0	0	0	0	0	0	0	0	0	0	0	0	0	0	0	0	0	0	0	0
/home/exacloud/lustre1/CompBio/data/tcrseq/dhaarini/DNA161003LC/peared_fastqs/assembled/DNA161003LC_S82_S82.assembled.fastq	487465	402618	82.5942	402618	0	0	0	0	0	0	0	0	0	0	0	0	0	0	0	0	0	0	0	0	0	0	0	0	0	0	0	0	0	0	0	0	0	0	0	0	0	0	0	0	0	0	0	0	0
/home/exacloud/lustre1/CompBio/data/tcrseq/dhaarini/DNA161003LC/peared_fastqs/assembled/DNA161003LC_S83_S83.assembled.fastq	531061	464730	87.5097	464730	0	0	0	0	0	0	0	0	0	0	0	0	0	0	0	0	0	0	0	0	0	0	0	0	0	0	0	0	0	0	0	0	0	0	0	0	0	0	0	0	0	0	0	0	0
/home/exacloud/lustre1/CompBio/data/tcrseq/dhaarini/DNA161003LC/peared_fastqs/assembled/DNA161003LC_S84_S84.assembled.fastq	772811	661712	85.624	661712	0	0	0	0	0	0	0	0	0	0	0	0	0	0	0	0	0	0	0	0	0	0	0	0	0	0	0	0	0	0	0	0	0	0	0	0	0	0	0	0	0	0	0	0	0
/home/exacloud/lustre1/CompBio/data/tcrseq/dhaarini/DNA161003LC/peared_fastqs/assembled/DNA161003LC_S85_S85.assembled.fastq	660353	487158	73.7724	487158	0	0	0	0	0	0	0	0	0	0	0	0	0	0	0	0	0	0	0	0	0	0	0	0	0	0	0	0	0	0	0	0	0	0	0	0	0	0	0	0	0	0	0	0	0
/home/exacloud/lustre1/CompBio/data/tcrseq/dhaarini/DNA161003LC/peared_fastqs/assembled/DNA161003LC_S86_S86.assembled.fastq	582780	516281	88.5893	516281	0	0	0	0	0	0	0	0	0	0	0	0	0	0	0	0	0	0	0	0	0	0	0	0	0	0	0	0	0	0	0	0	0	0	0	0	0	0	0	0	0	0	0	0	0
/home/exacloud/lustre1/CompBio/data/tcrseq/dhaarini/DNA161003LC/peared_fastqs/assembled/DNA161003LC_S87_S87.assembled.fastq	624278	585909	93.8539	585909	0	0	0	0	0	0	0	0	0	0	0	0	0	0	0	0	0	0	0	0	0	0	0	0	0	0	0	0	0	0	0	0	0	0	0	0	0	0	0	0	0	0	0	0	0
/home/exacloud/lustre1/CompBio/data/tcrseq/dhaarini/DNA161003LC/peared_fastqs/assembled/DNA161003LC_S88_S88.assembled.fastq	555715	500706	90.1012	500706	0	0	0	0	0	0	0	0	0	0	0	0	0	0	0	0	0	0	0	0	0	0	0	0	0	0	0	0	0	0	0	0	0	0	0	0	0	0	0	0	0	0	0	0	0
/home/exacloud/lustre1/CompBio/data/tcrseq/dhaarini/DNA161003LC/peared_fastqs/assembled/DNA161003LC_S89_S89.assembled.fastq	562536	525971	93.5	525971	0	0	0	0	0	0	0	0	0	0	0	0	0	0	0	0	0	0	0	0	0	0	0	0	0	0	0	0	0	0	0	0	0	0	0	0	0	0	0	0	0	0	0	0	0
/home/exacloud/lustre1/CompBio/data/tcrseq/dhaarini/DNA161003LC/peared_fastqs/assembled/DNA161003LC_S9_S9.assembled.fastq	248375	227055	91.4162	227055	0	0	0	0	0	0	0	0	0	0	0	0	0	0	0	0	0	0	0	0	0	0	0	0	0	0	0	0	0	0	0	0	0	0	0	0	0	0	0	0	0	0	0	0	0
/home/exacloud/lustre1/CompBio/data/tcrseq/dhaarini/DNA161003LC/peared_fastqs/assembled/DNA161003LC_S90_S90.assembled.fastq	293884	242302	82.4482	242302	0	0	0	0	0	0	0	0	0	0	0	0	0	0	0	0	0	0	0	0	0	0	0	0	0	0	0	0	0	0	0	0	0	0	0	0	0	0	0	0	0	0	0	0	0
/home/exacloud/lustre1/CompBio/data/tcrseq/dhaarini/DNA161003LC/peared_fastqs/assembled/DNA161003LC_S91_S91.assembled.fastq	682725	638968	93.5908	638968	0	0	0	0	0	0	0	0	0	0	0	0	0	0	0	0	0	0	0	0	0	0	0	0	0	0	0	0	0	0	0	0	0	0	0	0	0	0	0	0	0	0	0	0	0
/home/exacloud/lustre1/CompBio/data/tcrseq/dhaarini/DNA161003LC/peared_fastqs/assembled/DNA161003LC_S92_S92.assembled.fastq	816662	677811	82.9977	677811	0	0	0	0	0	0	0	0	0	0	0	0	0	0	0	0	0	0	0	0	0	0	0	0	0	0	0	0	0	0	0	0	0	0	0	0	0	0	0	0	0	0	0	0	0
/home/exacloud/lustre1/CompBio/data/tcrseq/dhaarini/DNA161003LC/peared_fastqs/assembled/DNA161003LC_S93_S93.assembled.fastq	753858	611619	81.1319	611619	0	0	0	0	0	0	0	0	0	0	0	0	0	0	0	0	0	0	0	0	0	0	0	0	0	0	0	0	0	0	0	0	0	0	0	0	0	0	0	0	0	0	0	0	0
/home/exacloud/lustre1/CompBio/data/tcrseq/dhaarini/DNA161003LC/peared_fastqs/assembled/DNA161003LC_S94_S94.assembled.fastq	691374	614176	88.8341	614176	0	0	0	0	0	0	0	0	0	0	0	0	0	0	0	0	0	0	0	0	0	0	0	0	0	0	0	0	0	0	0	0	0	0	0	0	0	0	0	0	0	0	0	0	0
/home/exacloud/lustre1/CompBio/data/tcrseq/dhaarini/DNA161003LC/peared_fastqs/assembled/DNA161003LC_S95_S95.assembled.fastq	190396	143565	75.4034	143565	0	0	0	0	0	0	0	0	0	0	0	0	0	0	0	0	0	0	0	0	0	0	0	0	0	0	0	0	0	0	0	0	0	0	0	0	0	0	0	0	0	0	0	0	0
/home/exacloud/lustre1/CompBio/data/tcrseq/dhaarini/DNA161003LC/peared_fastqs/assembled/DNA161003LC_S96_S96.assembled.fastq	882281	824626	93.4652	824626	0	0	0	0	0	0	0	0	0	0	0	0	0	0	0	0	0	0	0	0	0	0	0	0	0	0	0	0	0	0	0	0	0	0	0	0	0	0	0	0	0	0	0	0	0
/home/exacloud/lustre1/CompBio/data/tcrseq/dhaarini/DNA161003LC/peared_fastqs/assembled/DNA161003LC_S97_S97.assembled.fastq	1790021	1579506	88.2395	1579506	0	0	0	0	0	0	0	0	0	0	0	0	0	0	0	0	0	0	0	0	0	0	0	0	0	0	0	0	0	0	0	0	0	0	0	0	0	0	0	0	0	0	0	0	0
/home/exacloud/lustre1/CompBio/data/tcrseq/dhaarini/DNA161003LC/peared_fastqs/assembled/DNA161003LC_S98_S98.assembled.fastq	792067	657443	83.0035	657443	0	0	0	0	0	0	0	0	0	0	0	0	0	0	0	0	0	0	0	0	0	0	0	0	0	0	0	0	0	0	0	0	0	0	0	0	0	0	0	0	0	0	0	0	0
/home/exacloud/lustre1/CompBio/data/tcrseq/dhaarini/DNA161003LC/peared_fastqs/assembled/DNA161003LC_S99_S99.assembled.fastq	1279412	1143489	89.3761	1143489	0	0	0	0	0	0	0	0	0	0	0	0	0	0	0	0	0	0	0	0	0	0	0	0	0	0	0	0	0	0	0	0	0	0	0	0	0	0	0	0	0	0	0	0	0
[truncated: 214 more columns]

## Sheet: 25bp.spike
sample.id	num.reads	num.spiked.reads	pct.spiked.reads	DM_1	DM_2	DM_3	DM_4	DM_5	DM_6	DM_7	DM_8	DM_9	DM_10	DM_11	DM_12	DM_13	DM_14	DM_15	DM_16	DM_17	DM_18	DM_19	DM_20	DM_21	DM_22	DM_23	DM_24	DM_25	DM_26	DM_27	DM_28	DM_29	DM_30	DM_31	DM_32	DM_33	DM_34	DM_35	DM_36	DM_37	DM_38	DM_39	DM_40	DM_41	DM_42	DM_43	DM_44	DM_45	DM_46
/home/exacloud/lustre1/CompBio/data/tcrseq/dhaarini/DNA161003LC/peared_fastqs/assembled/DNA161003LC_S1_S1.assembled.fastq	51637	44957	87.0635	119	1761	2	56	481	607	812	617	64	772	513	249	48	7	174	1	4	9	56	15	79	22	24	32	27	5	3	78	2	0	0	18	15	1	18	1	2	2	5	2	33	1	0	1	10	9
/home/exacloud/lustre1/CompBio/data/tcrseq/dhaarini/DNA161003LC/peared_fastqs/assembled/DNA161003LC_S10_S10.assembled.fastq	341130	302429	88.6551	1567	3893	177	1683	3006	1346	3779	2675	603	3490	2836	1625	289	729	1778	51	781	1096	731	1028	1482	387	1523	1102	1098	206	1024	2509	664	157	325	688	1331	171	1425	126	101	138	925	837	1891	199	193	253	714	1438
/home/exacloud/lustre1/CompBio/data/tcrseq/dhaarini/DNA161003LC/peared_fastqs/assembled/DNA161003LC_S100_S100.assembled.fastq	1024529	912339	89.0496	3707	18991	230	2724	9647	6762	14072	10135	1726	13145	8746	4170	822	1240	5855	33	900	1309	2374	2189	3793	1005	2245	1695	2129	251	973	4706	309	86	267	1169	1861	264	1918	118	77	125	1084	512	2835	59	115	198	1078	1441
/home/exacloud/lustre1/CompBio/data/tcrseq/dhaarini/DNA161003LC/peared_fastqs/assembled/DNA161003LC_S101_S101.assembled.fastq	916877	819833	89.4158	4128	25638	275	3117	8201	4788	10820	8553	1544	10260	7322	4279	724	1454	5412	42	1111	1439	2147	2356	4259	996	3491	6361	2550	2398	1234	5911	455	267	389	1413	1834	283	1970	148	102	140	1329	738	3365	129	200	305	1171	1828
/home/exacloud/lustre1/CompBio/data/tcrseq/dhaarini/DNA161003LC/peared_fastqs/assembled/DNA161003LC_S102_S102.assembled.fastq	437228	397091	90.8201	1022	13981	29	590	4120	4583	7405	5069	850	6982	4153	1972	373	154	1951	1	82	107	733	380	872	202	356	345	391	61	89	829	19	9	23	251	217	38	187	11	4	17	112	27	429	3	6	7	169	136
/home/exacloud/lustre1/CompBio/data/tcrseq/dhaarini/DNA161003LC/peared_fastqs/assembled/DNA161003LC_S103_S103.assembled.fastq	12927	9912	76.6767	12	298	0	7	52	83	119	105	9	80	74	30	5	1	45	0	2	4	18	5	13	5	3	4	8	2	1	16	0	1	1	5	4	3	3	0	0	0	3	1	9	0	0	0	1	4
/home/exacloud/lustre1/CompBio/data/tcrseq/dhaarini/DNA161003LC/peared_fastqs/assembled/DNA161003LC_S104_S104.assembled.fastq	410845	355273	86.4737	1067	9310	51	643	3034	3065	5953	4022	462	4502	2961	1357	306	247	1819	5	142	184	822	518	951	267	508	416	469	41	140	1096	57	13	47	291	370	51	301	13	17	31	192	57	610	7	12	21	249	255
/home/exacloud/lustre1/CompBio/data/tcrseq/dhaarini/DNA161003LC/peared_fastqs/assembled/DNA161003LC_S105_S105.assembled.fastq	1041483	928145	89.1176	4990	12426	546	5573	8408	3584	10175	7462	1656	10008	7780	3868	792	3022	6327	192	2844	3234	2407	3509	4363	1351	4606	3346	3720	604	3841	7632	1982	526	988	2223	4485	579	4437	374	284	367	3208	3123	5705	845	726	902	2299	4619
/home/exacloud/lustre1/CompBio/data/tcrseq/dhaarini/DNA161003LC/peared_fastqs/assembled/DNA161003LC_S106_S106.assembled.fastq	340460	291276	85.5537	1382	5303	96	1055	2852	1328	4146	2829	449	3606	2999	1363	175	566	2008	24	390	530	632	831	1285	306	887	752	907	104	535	1745	221	41	120	353	771	102	737	58	43	59	519	306	1328	71	67	90	330	696
/home/exacloud/lustre1/CompBio/data/tcrseq/dhaarini/DNA161003LC/peared_fastqs/assembled/DNA161003LC_S107_S107.assembled.fastq	280679	229591	81.7984	1021	4186	85	789	2154	839	2929	2192	331	2796	2155	943	170	421	1745	14	297	415	425	624	1092	267	682	639	655	122	429	1458	140	36	105	295	689	95	634	53	34	45	361	213	965	36	56	80	266	587
/home/exacloud/lustre1/CompBio/data/tcrseq/dhaarini/DNA161003LC/peared_fastqs/assembled/DNA161003LC_S108_S108.assembled.fastq	931967	719813	77.2359	3355	10127	331	4238	6077	2651	7745	6101	1315	7182	5369	3133	610	2010	4978	95	2168	2318	1913	2858	3523	1228	3328	2568	2679	476	2690	6044	1172	482	861	1616	3487	581	3214	344	288	343	2069	1738	4060	341	603	709	1550	3147
/home/exacloud/lustre1/CompBio/data/tcrseq/dhaarini/DNA161003LC/peared_fastqs/assembled/DNA161003LC_S109_S109.assembled.fastq	907786	667277	73.506	3080	9524	325	2950	6041	1719	7935	5149	1009	7111	5289	2921	523	1953	4599	129	1389	1983	1077	2409	2610	909	2868	2259	2293	380	2109	5205	1131	250	658	888	2914	356	3033	244	163	265	1972	1621	3969	375	371	529	823	2958
/home/exacloud/lustre1/CompBio/data/tcrseq/dhaarini/DNA161003LC/peared_fastqs/assembled/DNA161003LC_S11_S11.assembled.fastq	414323	370109	89.3286	2128	4934	214	2144	3583	1596	4343	3301	736	4463	3526	1758	363	930	2226	74	940	1426	743	1193	1787	466	1735	1150	1355	236	1441	2920	708	153	392	844	1706	177	1855	131	104	150	1273	1038	2372	276	274	321	857	1742
/home/exacloud/lustre1/CompBio/data/tcrseq/dhaarini/DNA161003LC/peared_fastqs/assembled/DNA161003LC_S110_S110.assembled.fastq	1250682	1050109	83.9629	5152	15966	381	4604	10273	4861	13568	8766	2091	13930	9731	5012	1025	2429	6375	93	2057	2955	2221	3302	4519	1558	4247	2819	3310	568	2715	7852	1179	398	740	1881	4202	553	4187	335	184	328	2631	1484	5389	249	517	615	1873	3781
/home/exacloud/lustre1/CompBio/data/tcrseq/dhaarini/DNA161003LC/peared_fastqs/assembled/DNA161003LC_S111_S111.assembled.fastq	1202699	1070200	88.9832	5275	12255	608	5843	9149	4549	10335	8513	1868	11135	7929	4074	902	3273	6950	173	3437	3637	3586	4483	5676	1722	5571	3832	4245	724	4474	8706	2326	722	1293	3688	5446	778	5359	537	413	501	3582	3220	6590	749	902	1060	3110	5189
/home/exacloud/lustre1/CompBio/data/tcrseq/dhaarini/DNA161003LC/peared_fastqs/assembled/DNA161003LC_S112_S112.assembled.fastq	1278636	1002317	78.3895	5195	14709	599	5017	10176	3102	13465	8188	1787	13054	7546	3880	917	2696	6699	157	2287	2850	1770	3842	4522	1423	3902	2673	3069	699	3293	7994	1543	505	994	1615	4653	558	4768	454	245	420	2801	2182	5279	438	560	757	1498	4198
/home/exacloud/lustre1/CompBio/data/tcrseq/dhaarini/DNA161003LC/peared_fastqs/assembled/DNA161003LC_S113_S113.assembled.fastq	998005	885628	88.7398	4177	13063	381	4219	8819	5207	12834	7488	1702	11312	7651	4151	952	1815	5585	126	1639	2129	2330	2851	4080	1408	3315	2262	2658	602	2483	6809	984	360	760	1940	3305	519	3798	353	202	377	1967	1398	4591	220	393	514	1646	2839
/home/exacloud/lustre1/CompBio/data/tcrseq/dhaarini/DNA161003LC/peared_fastqs/assembled/DNA161003LC_S114_S114.assembled.fastq	409323	269366	65.8077	637	8937	16	293	2265	2250	4305	3139	296	4034	2014	908	154	110	1385	1	67	100	464	280	625	134	284	271	293	82	59	642	15	7	9	143	176	16	126	8	3	6	73	46	300	3	10	6	105	113
/home/exacloud/lustre1/CompBio/data/tcrseq/dhaarini/DNA161003LC/peared_fastqs/assembled/DNA161003LC_S115_S115.assembled.fastq	929289	738247	79.4421	2307	28872	81	1148	6925	5731	11606	8208	1182	10840	6410	3087	604	446	3597	5	279	388	1446	1029	1791	525	946	777	1025	235	251	2596	53	28	86	507	648	100	649	40	30	41	347	92	1088	11	30	53	383	422
/home/exacloud/lustre1/CompBio/data/tcrseq/dhaarini/DNA161003LC/peared_fastqs/assembled/DNA161003LC_S116_S116.assembled.fastq	1178314	1000149	84.8797	3977	30118	139	2281	8597	6728	14426	10551	1642	13721	8703	4090	869	1138	6728	20	656	1212	2248	2615	5605	1100	4315	10465	2456	3313	738	5312	207	107	196	1049	1309	209	1466	88	56	92	770	292	2137	32	81	113	714	1088
/home/exacloud/lustre1/CompBio/data/tcrseq/dhaarini/DNA161003LC/peared_fastqs/assembled/DNA161003LC_S117_S117.assembled.fastq	1569689	1408308	89.7189	5497	25634	281	4028	12379	10266	20245	14063	2154	19029	11067	5769	1088	2168	9656	36	1351	1652	4739	3843	6291	1574	3530	2386	2996	438	1367	7095	462	192	358	2661	3226	398	2539	185	100	179	1579	533	3333	47	138	179	1448	1961
/home/exacloud/lustre1/CompBio/data/tcrseq/dhaarini/DNA161003LC/peared_fastqs/assembled/DNA161003LC_S118_S118.assembled.fastq	1234951	1094170	88.6003	5182	14962	419	4707	9921	6738	12022	9773	1671	11961	8095	4358	908	3005	6683	94	2202	2719	4087	4847	5610	1552	4891	3093	3787	575	2998	7903	1288	344	857	3284	5048	543	4455	308	205	280	2798	1673	5046	246	395	528	2682	4037
/home/exacloud/lustre1/CompBio/data/tcrseq/dhaarini/DNA161003LC/peared_fastqs/assembled/DNA161003LC_S119_S119.assembled.fastq	845023	739692	87.5351	2713	17222	75	1445	6886	7186	11430	8884	1268	11328	6372	3179	650	643	4451	5	353	510	1981	1155	2338	558	1157	723	1122	116	342	2512	74	45	100	759	718	139	800	49	22	59	354	108	1295	14	32	70	506	586
/home/exacloud/lustre1/CompBio/data/tcrseq/dhaarini/DNA161003LC/peared_fastqs/assembled/DNA161003LC_S12_S12.assembled.fastq	422426	353164	83.6038	1792	4595	160	1846	3278	1421	4363	3045	623	4227	3188	1627	274	925	2013	42	809	1140	780	1286	1630	475	1559	1119	1184	261	1197	3182	578	146	377	730	1640	197	1694	133	93	124	1107	969	2086	166	213	313	790	1521
/home/exacloud/lustre1/CompBio/data/tcrseq/dhaarini/DNA161003LC/peared_fastqs/assembled/DNA161003LC_S120_S120.assembled.fastq	1272574	1145977	90.0519	5591	17797	369	4597	10173	8271	15295	9869	1923	13421	9700	4486	1020	2599	7232	72	1939	2339	4256	4042	4974	1387	4409	2633	3179	537	2495	8054	961	299	683	3271	4051	484	3718	310	183	265	2336	1165	4891	193	322	411	2468	3247
/home/exacloud/lustre1/CompBio/data/tcrseq/dhaarini/DNA161003LC/peared_fastqs/assembled/DNA161003LC_S121_S121.assembled.fastq	997515	872351	87.4524	3785	16957	215	3071	8590	5561	12006	9524	1580	11529	7604	3626	803	1617	5993	33	1057	1429	2706	2598	3669	916	2848	1744	2096	317	1236	4823	388	167	355	1414	2241	254	1895	168	77	147	1118	544	2887	65	130	194	1141	1736
/home/exacloud/lustre1/CompBio/data/tcrseq/dhaarini/DNA161003LC/peared_fastqs/assembled/DNA161003LC_S122_S122.assembled.fastq	75744	38094	50.2931	75	1893	6	42	395	436	841	559	65	738	382	188	24	8	220	0	3	11	43	28	57	31	28	15	27	3	10	107	4	0	6	25	23	27	9	3	1	21	6	2	40	0	1	1	11	13
/home/exacloud/lustre1/CompBio/data/tcrseq/dhaarini/DNA161003LC/peared_fastqs/assembled/DNA161003LC_S123_S123.assembled.fastq	1267267	1012405	79.8888	4858	12616	569	5561	9604	3170	10534	7820	1650	10662	7851	4108	814	3326	6705	171	2944	3814	2335	4323	4606	1393	5354	3493	3874	666	3936	8605	2089	568	1146	2134	5069	551	4746	421	320	381	3405	3270	6252	897	812	1029	2254	4995
/home/exacloud/lustre1/CompBio/data/tcrseq/dhaarini/DNA161003LC/peared_fastqs/assembled/DNA161003LC_S124_S124.assembled.fastq	1952116	1594489	81.68	7947	21262	916	8292	15703	4389	18794	12362	2624	17156	12152	5931	1294	5080	10231	331	4247	5522	3071	6432	6629	2270	7750	4965	5496	965	6118	13359	3493	922	1737	2927	8229	826	7381	723	418	531	5227	4521	9003	1074	1077	1452	2748	7452
/home/exacloud/lustre1/CompBio/data/tcrseq/dhaarini/DNA161003LC/peared_fastqs/assembled/DNA161003LC_S125_S125.assembled.fastq	998251	576248	57.7258	1899	15967	80	1251	6243	3400	9696	6881	965	8756	5115	2421	438	444	3256	8	248	402	676	858	1646	490	810	589	834	102	331	1970	72	35	129	309	652	151	589	118	37	70	331	106	979	9	33	46	233	410
/home/exacloud/lustre1/CompBio/data/tcrseq/dhaarini/DNA161003LC/peared_fastqs/assembled/DNA161003LC_S126_S126.assembled.fastq	1729561	1533540	88.6664	7941	16970	957	8429	13283	5124	15906	11112	2295	15367	11721	6060	1115	4821	9442	302	4695	5956	3595	5939	7646	2281	8192	5848	5960	1150	7453	14337	4086	962	1874	4093	8673	1030	8666	767	522	737	6100	5350	11034	1629	1298	1624	4213	8367
/home/exacloud/lustre1/CompBio/data/tcrseq/dhaarini/DNA161003LC/peared_fastqs/assembled/DNA161003LC_S127_S127.assembled.fastq	1666605	1350668	81.0431	6330	19497	545	6597	12927	5103	15731	10515	2253	14913	9819	5138	898	3458	9290	166	3272	4093	3242	4827	6348	1618	5894	3852	4587	712	3996	11376	1849	506	1038	2467	6163	593	5201	403	277	373	3302	2587	7443	505	613	888	2505	4924
/home/exacloud/lustre1/CompBio/data/tcrseq/dhaarini/DNA161003LC/peared_fastqs/assembled/DNA161003LC_S128_S128.assembled.fastq	2043404	1790105	87.6041	8523	19539	964	9353	15055	6096	17631	12113	2503	17635	11489	6266	1398	6397	11103	355	5231	6444	5184	7969	8534	2648	9638	5629	6993	1272	7505	15587	4036	1120	2153	5209	9637	1019	8607	748	502	768	6579	5824	11560	1639	1467	1841	4920	9196
/home/exacloud/lustre1/CompBio/data/tcrseq/dhaarini/DNA161003LC/peared_fastqs/assembled/DNA161003LC_S129_S129.assembled.fastq	834357	712370	85.3795	3806	10884	350	3779	6963	3239	9452	6615	1351	9610	6168	3597	667	1738	4608	111	1594	2121	1715	2444	3285	862	3351	2204	2194	405	2057	5504	930	294	644	1532	3108	377	2645	298	148	263	1850	1627	3831	296	359	476	1378	2682
/home/exacloud/lustre1/CompBio/data/tcrseq/dhaarini/DNA161003LC/peared_fastqs/assembled/DNA161003LC_S13_S13.assembled.fastq	457498	374840	81.9326	1893	4954	192	1914	3239	1505	4692	3101	675	4332	3394	1702	333	936	2194	53	867	1149	967	1335	1895	435	1663	1121	1364	198	1122	3317	680	122	330	829	1842	217	1680	137	103	138	1106	799	2346	204	212	286	775	1621
/home/exacloud/lustre1/CompBio/data/tcrseq/dhaarini/DNA161003LC/peared_fastqs/assembled/DNA161003LC_S130_S130.assembled.fastq	769137	669940	87.1028	3580	9395	454	3709	6696	2884	9307	6254	1362	8145	6225	3102	750	1734	4220	138	1590	2043	1501	2418	2917	868	2919	2076	2189	443	2341	5266	1230	325	696	1359	2853	361	2902	294	195	265	1972	1566	3812	435	451	565	1452	2867
/home/exacloud/lustre1/CompBio/data/tcrseq/dhaarini/DNA161003LC/peared_fastqs/assembled/DNA161003LC_S131_S131.assembled.fastq	571358	516500	90.3987	2534	8064	210	2295	4720	3435	6423	4831	1028	5980	4797	2484	589	1146	3303	39	1064	1194	1900	1789	2329	712	2118	1357	1734	289	1197	3444	573	160	331	1247	1761	239	1831	141	71	153	1299	674	2320	116	177	257	1072	1511
/home/exacloud/lustre1/CompBio/data/tcrseq/dhaarini/DNA161003LC/peared_fastqs/assembled/DNA161003LC_S132_S132.assembled.fastq	837126	647632	77.3637	3248	12583	317	3101	7334	2927	10333	7025	1361	10086	5736	3331	709	1234	4479	72	1150	1312	1303	2117	2795	852	2432	1602	1813	360	1392	4400	500	167	435	986	2230	280	2033	169	100	214	1302	766	2601	115	239	303	823	1777
/home/exacloud/lustre1/CompBio/data/tcrseq/dhaarini/DNA161003LC/peared_fastqs/assembled/DNA161003LC_S133_S133.assembled.fastq	776588	534959	68.8858	2835	9294	299	2895	5652	1821	8228	4754	1083	7830	4690	2525	512	1212	3265	76	1045	1435	894	1870	1903	663	2348	1495	1548	295	1559	4051	729	200	432	804	2147	227	1941	204	123	144	1263	1037	2765	209	256	338	686	1939
/home/exacloud/lustre1/CompBio/data/tcrseq/dhaarini/DNA161003LC/peared_fastqs/assembled/DNA161003LC_S134_S134.assembled.fastq	985950	886866	89.9504	4687	11411	528	4281	6573	4644	9575	7350	1738	8756	7315	3703	860	2175	5738	152	2101	2440	2976	3366	4683	1272	4255	2963	3025	645	2823	7089	1457	355	820	2680	3964	564	3276	397	227	335	2519	1914	5033	420	532	674	2355	3640
/home/exacloud/lustre1/CompBio/data/tcrseq/dhaarini/DNA161003LC/peared_fastqs/assembled/DNA161003LC_S135_S135.assembled.fastq	615466	559544	90.9139	1983	15098	81	1157	5705	6062	10042	6820	1198	8798	5274	2860	665	395	2788	10	257	402	1417	895	1771	468	928	849	896	208	259	1752	67	30	77	630	542	77	695	55	26	89	326	98	1002	12	25	56	370	442
/home/exacloud/lustre1/CompBio/data/tcrseq/dhaarini/DNA161003LC/peared_fastqs/assembled/DNA161003LC_S136_S136.assembled.fastq	676930	616584	91.0853	2601	14180	154	1711	5937	5498	10151	6863	1322	8866	6428	2796	749	761	3290	29	500	723	1541	1463	2270	659	1589	1088	1218	454	593	3294	195	79	179	869	1208	150	1289	63	54	82	619	224	1531	21	60	98	578	806
/home/exacloud/lustre1/CompBio/data/tcrseq/dhaarini/DNA161003LC/peared_fastqs/assembled/DNA161003LC_S137_S137.assembled.fastq	2195	1414	64.4191	6	20	0	1	10	9	21	14	1	18	11	3	0	2	10	1	2	7	6	7	2	3	4	4	5	1	4	7	3	0	1	1	3	1	3	0	0	1	2	0	7	0	0	0	0	4
/home/exacloud/lustre1/CompBio/data/tcrseq/dhaarini/DNA161003LC/peared_fastqs/assembled/DNA161003LC_S138_S138.assembled.fastq	1030071	965566	93.7378	3665	32718	224	2798	8024	6602	12102	8839	1645	11248	7238	4033	939	1433	5641	31	1020	1246	3072	2504	3559	1088	2518	1726	2251	543	1181	5313	410	149	341	1696	2201	372	1869	151	114	149	1040	468	3385	56	162	225	1309	1703
/home/exacloud/lustre1/CompBio/data/tcrseq/dhaarini/DNA161003LC/peared_fastqs/assembled/DNA161003LC_S139_S139.assembled.fastq	743718	679733	91.3966	2798	13667	155	1798	6376	6092	11489	7022	1276	9836	6081	3383	771	870	4279	16	511	839	2132	1563	2605	764	1568	1097	1463	180	714	3312	238	72	187	1089	1405	180	1339	96	62	100	728	271	1894	30	76	123	795	1071
/home/exacloud/lustre1/CompBio/data/tcrseq/dhaarini/DNA161003LC/peared_fastqs/assembled/DNA161003LC_S14_S14.assembled.fastq	489595	390862	79.8337	2146	6197	231	2249	3710	1430	4847	3600	665	4618	3353	1880	318	968	2546	70	1051	1331	777	1413	1804	428	1832	1350	1399	219	1401	2961	665	125	358	746	1849	214	1503	136	98	116	1313	915	2335	254	255	312	723	1838
/home/exacloud/lustre1/CompBio/data/tcrseq/dhaarini/DNA161003LC/peared_fastqs/assembled/DNA161003LC_S140_S140.assembled.fastq	163498	144259	88.2329	245	5680	3	142	1163	1783	2762	1764	186	2211	1096	594	110	29	575	1	9	26	208	97	194	60	56	68	90	11	18	200	1	3	1	63	60	10	51	6	4	7	32	11	99	3	2	2	35	24
/home/exacloud/lustre1/CompBio/data/tcrseq/dhaarini/DNA161003LC/peared_fastqs/assembled/DNA161003LC_S141_S141.assembled.fastq	855566	765244	89.443	3531	11897	233	2802	7472	4816	11518	7264	1545	10420	6499	3478	756	1396	4903	41	1018	1577	2373	2261	3279	1008	2609	1628	2274	380	1297	5150	591	184	478	1468	2155	247	2246	209	136	176	1275	799	3118	77	181	288	1304	1775
/home/exacloud/lustre1/CompBio/data/tcrseq/dhaarini/DNA161003LC/peared_fastqs/assembled/DNA161003LC_S142_S142.assembled.fastq	11	2	18.1818	0	0	0	0	0	0	0	0	0	0	0	0	0	0	0	0	0	0	0	0	0	0	0	1	0	0	0	0	0	0	0	0	0	0	0	0	0	0	0	0	0	0	0	0	0	0
/home/exacloud/lustre1/CompBio/data/tcrseq/dhaarini/DNA161003LC/peared_fastqs/assembled/DNA161003LC_S143_S143.assembled.fastq	856956	769320	89.7736	3973	9756	502	3788	6816	3636	10320	6768	1613	9184	6678	3572	855	1969	4533	131	1802	2334	2054	2972	3408	1159	3451	2449	2646	598	2507	6489	1390	381	807	1818	3565	525	3785	339	256	342	2188	1804	4597	386	530	604	1804	3353
/home/exacloud/lustre1/CompBio/data/tcrseq/dhaarini/DNA161003LC/peared_fastqs/assembled/DNA161003LC_S144_S144.assembled.fastq	2039795	1709081	83.7869	8624	25730	766	8028	16606	8614	21967	16341	3399	21034	15498	7921	1621	4005	10739	173	3186	4395	4346	5914	8051	2319	7057	4721	5373	832	4508	12807	1953	576	1169	3286	6262	791	6657	568	400	561	3697	2696	8716	466	682	980	3382	5998
/home/exacloud/lustre1/CompBio/data/tcrseq/dhaarini/DNA161003LC/peared_fastqs/assembled/DNA161003LC_S145_S145.assembled.fastq	525094	390492	74.3661	2042	6977	196	1872	4359	1719	5807	3814	798	5674	4054	2154	329	731	2462	33	590	894	724	1130	1361	366	1422	975	1146	172	762	2627	383	107	240	627	1188	150	1204	82	67	83	850	602	1976	105	127	234	550	1189
/home/exacloud/lustre1/CompBio/data/tcrseq/dhaarini/DNA161003LC/peared_fastqs/assembled/DNA161003LC_S146_S146.assembled.fastq	1210937	1064802	87.9321	5509	17320	629	5602	11518	4590	15198	9817	2147	14983	9623	4623	1115	2640	6870	150	2148	2761	2137	4010	5126	1454	4702	2889	3368	648	3108	7806	1503	448	926	1846	4688	509	4124	380	228	359	2813	2120	5029	433	555	695	1626	3872
/home/exacloud/lustre1/CompBio/data/tcrseq/dhaarini/DNA161003LC/peared_fastqs/assembled/DNA161003LC_S147_S147.assembled.fastq	827447	678863	82.0431	3611	9220	385	3692	6418	2576	8231	5957	1286	7757	5818	2921	627	1821	4404	120	1647	2406	1366	2472	2761	925	3427	2285	2459	421	2680	5618	1503	375	698	1404	3116	366	3109	301	208	262	2144	1784	4532	484	514	666	1384	3161
/home/exacloud/lustre1/CompBio/data/tcrseq/dhaarini/DNA161003LC/peared_fastqs/assembled/DNA161003LC_S148_S148.assembled.fastq	573035	408234	71.2407	1657	8652	123	1240	4313	1826	6006	4100	703	5422	3792	1915	355	640	2700	9	444	607	669	949	1459	466	981	856	992	167	571	2165	194	59	170	400	967	125	930	67	73	101	571	324	1632	54	80	136	317	877
/home/exacloud/lustre1/CompBio/data/tcrseq/dhaarini/DNA161003LC/peared_fastqs/assembled/DNA161003LC_S149_S149.assembled.fastq	1531303	1211178	79.0946	6624	16090	834	6152	10925	3359	13435	8778	2030	13582	9022	4701	1027	4009	7437	206	3336	4364	2292	4886	5221	1713	5695	4232	4330	846	5331	10555	2848	716	1517	2359	6781	766	5938	552	358	540	4266	3955	7567	1065	987	1198	2220	5966
/home/exacloud/lustre1/CompBio/data/tcrseq/dhaarini/DNA161003LC/peared_fastqs/assembled/DNA161003LC_S15_S15.assembled.fastq	358305	296043	82.6232	1540	4895	124	1357	2840	1275	3937	3094	559	4242	2797	1497	256	568	1883	17	488	721	613	937	1229	294	1112	748	863	145	671	1996	273	99	205	540	1093	139	900	90	57	83	742	473	1656	76	111	159	528	1009
/home/exacloud/lustre1/CompBio/data/tcrseq/dhaarini/DNA161003LC/peared_fastqs/assembled/DNA161003LC_S150_S150.assembled.fastq	1000177	807924	80.7781	4116	12871	600	3511	9271	2601	14062	6087	1471	11220	6481	2949	737	1780	5405	156	1535	2116	1511	2701	3037	1232	2883	2031	2027	449	2456	6280	1299	336	756	1324	3687	412	3369	325	219	309	1990	1473	3891	403	415	587	1203	3176
/home/exacloud/lustre1/CompBio/data/tcrseq/dhaarini/DNA161003LC/peared_fastqs/assembled/DNA161003LC_S151_S151.assembled.fastq	933270	821549	88.0291	4541	11674	413	4349	7855	2983	9179	7376	1394	9422	6678	3661	708	2428	4991	113	2135	2527	1865	2991	3720	1011	3877	2753	2881	492	2725	6343	1345	387	746	1704	3746	376	3395	288	207	234	2539	2097	5132	486	478	662	1758	3704
/home/exacloud/lustre1/CompBio/data/tcrseq/dhaarini/DNA161003LC/peared_fastqs/assembled/DNA161003LC_S152_S152.assembled.fastq	1175218	1040012	88.4952	4602	13108	460	5391	9194	5037	11205	8994	1736	11376	7668	4164	940	2910	6700	106	2785	3170	3134	4240	5402	1501	5150	3025	3803	662	3506	7709	1710	513	1069	2715	4426	548	4489	415	267	355	3012	2371	5941	398	633	773	2507	4537
/home/exacloud/lustre1/CompBio/data/tcrseq/dhaarini/DNA161003LC/peared_fastqs/assembled/DNA161003LC_S153_S153.assembled.fastq	1525338	1278234	83.8	5816	23377	304	4471	12468	6688	17741	13060	2137	17629	10389	5174	1101	2476	9091	55	1616	2010	3237	3751	5772	1933	4331	2432	3308	481	2007	6913	627	255	513	1671	3652	480	3228	266	150	251	1649	820	4633	75	260	295	1352	2640
/home/exacloud/lustre1/CompBio/data/tcrseq/dhaarini/DNA161003LC/peared_fastqs/assembled/DNA161003LC_S154_S154.assembled.fastq	1168424	1051877	90.0253	4948	17186	356	4399	9774	5718	11912	9957	1941	13218	8823	4894	875	2655	7619	90	1962	2956	3349	3511	5083	1444	4187	2844	3736	532	2388	7859	1098	271	686	2157	3606	424	4056	294	215	271	2249	1613	5290	254	402	590	2223	3335
/home/exacloud/lustre1/CompBio/data/tcrseq/dhaarini/DNA161003LC/peared_fastqs/assembled/DNA161003LC_S155_S155.assembled.fastq	855446	726533	84.9303	3536	13234	279	2945	7295	3741	11374	6997	1465	10274	6089	3593	713	1418	4781	37	982	1397	1538	2234	3345	883	2606	1493	1666	298	1251	4439	506	151	398	1040	2321	320	2102	207	102	193	1228	627	2853	73	189	214	822	1702
/home/exacloud/lustre1/CompBio/data/tcrseq/dhaarini/DNA161003LC/peared_fastqs/assembled/DNA161003LC_S156_S156.assembled.fastq	1239126	1128971	91.1103	5747	16266	461	4941	9888	5850	13516	10673	2100	14056	10008	4603	1037	2939	7143	126	2097	3036	3481	4536	5482	1571	4556	2769	3678	568	2754	8049	1174	381	800	2630	4346	583	4094	384	243	311	2709	1716	5583	282	428	600	2291	3700
/home/exacloud/lustre1/CompBio/data/tcrseq/dhaarini/DNA161003LC/peared_fastqs/assembled/DNA161003LC_S157_S157.assembled.fastq	978007	840684	85.9589	4289	10315	612	4707	7013	3051	8888	6521	1517	8293	6841	3806	806	2647	4848	217	2400	3116	1944	3177	3292	1150	4102	3052	3417	606	3373	7001	2146	538	1083	2088	4268	440	4280	372	293	379	3111	2835	5230	964	706	947	1835	4053
/home/exacloud/lustre1/CompBio/data/tcrseq/dhaarini/DNA161003LC/peared_fastqs/assembled/DNA161003LC_S158_S158.assembled.fastq	975353	807469	82.7874	4004	13270	405	3876	7947	3446	11241	7320	1518	10153	6811	3332	844	2003	4961	102	1699	2005	1574	2819	3597	987	3074	2166	2412	459	2092	5525	1043	304	574	1357	3239	411	3079	284	159	223	1837	1363	3804	245	344	462	1211	2359
/home/exacloud/lustre1/CompBio/data/tcrseq/dhaarini/DNA161003LC/peared_fastqs/assembled/DNA161003LC_S159_S159.assembled.fastq	1169233	1003089	85.7903	5000	14986	652	4644	11212	3578	16183	7982	2080	13718	7697	3542	1150	2321	6108	243	2049	2482	1983	3120	4027	1702	3568	2370	2570	735	3207	7273	1423	465	982	1515	4519	619	4139	576	284	435	2312	1881	4362	383	621	703	1373	3695
/home/exacloud/lustre1/CompBio/data/tcrseq/dhaarini/DNA161003LC/peared_fastqs/assembled/DNA161003LC_S16_S16.assembled.fastq	287443	255957	89.0462	1423	3174	167	1403	2279	1329	3271	2334	470	2732	2370	1320	269	612	1490	36	618	842	696	989	1177	355	1231	858	854	191	820	2085	491	111	249	688	1292	153	1081	120	81	123	805	675	1463	152	178	209	673	1206
/home/exacloud/lustre1/CompBio/data/tcrseq/dhaarini/DNA161003LC/peared_fastqs/assembled/DNA161003LC_S160_S160.assembled.fastq	1146947	876115	76.3867	4526	14287	428	4287	9526	3116	12791	7575	1597	11736	6984	3822	833	2336	5573	163	1956	2477	1775	2882	3682	1241	3825	2391	2756	542	2775	6415	1178	388	776	1410	3544	447	3312	439	221	387	2157	1795	4360	384	424	593	1368	2878
/home/exacloud/lustre1/CompBio/data/tcrseq/dhaarini/DNA161003LC/peared_fastqs/assembled/DNA161003LC_S161_S161.assembled.fastq	1483570	1251812	84.3784	6115	19435	540	5967	12772	6449	16307	12209	2511	16558	10670	5879	1213	2927	7638	122	2490	2763	3028	4380	5690	1758	4961	3008	3813	694	3198	8423	1285	467	885	2420	5183	628	4410	435	244	374	2688	1709	5720	277	454	667	2016	4189
/home/exacloud/lustre1/CompBio/data/tcrseq/dhaarini/DNA161003LC/peared_fastqs/assembled/DNA161003LC_S162_S162.assembled.fastq	865929	714795	82.5466	3383	12181	292	3005	7355	3588	11275	6647	1482	9869	6357	3401	768	1411	4108	87	1030	1540	1348	2134	2884	914	2530	1529	1936	348	1494	4657	616	180	438	1139	2188	259	2472	193	142	202	1282	937	2941	121	230	305	1068	1951
/home/exacloud/lustre1/CompBio/data/tcrseq/dhaarini/DNA161003LC/peared_fastqs/assembled/DNA161003LC_S163_S163.assembled.fastq	1030002	742740	72.1105	3542	12275	333	3743	7079	2958	9424	6714	1426	9087	5809	3149	790	1805	4598	86	1648	1958	1495	2518	3144	1043	2865	1992	2329	477	1858	5393	804	387	729	1324	3042	412	2779	310	192	288	1694	1265	3720	217	396	497	1200	2353
/home/exacloud/lustre1/CompBio/data/tcrseq/dhaarini/DNA161003LC/peared_fastqs/assembled/DNA161003LC_S164_S164.assembled.fastq	1088392	946811	86.9917	4389	14956	494	5140	9805	4268	11743	8619	1948	12081	7620	3919	1129	2462	5938	171	2155	2780	2480	3089	4135	1412	4043	2503	3280	665	2947	6885	1108	437	888	1903	3762	543	3648	388	206	354	2405	1909	5178	433	594	687	1850	3289
/home/exacloud/lustre1/CompBio/data/tcrseq/dhaarini/DNA161003LC/peared_fastqs/assembled/DNA161003LC_S165_S165.assembled.fastq	990921	858085	86.5947	3533	15939	171	2618	8648	5753	11568	8635	1480	11695	7414	3980	785	1415	5932	23	845	1227	2583	2276	3764	986	2498	1639	2065	238	1122	4448	361	128	275	1369	1986	251	1665	140	64	147	1064	501	2804	52	134	198	1137	1520
/home/exacloud/lustre1/CompBio/data/tcrseq/dhaarini/DNA161003LC/peared_fastqs/assembled/DNA161003LC_S166_S166.assembled.fastq	1065783	1026031	96.2702	4984	9897	890	5694	7147	5179	8380	6997	1589	8128	7583	4070	1004	3560	6042	444	3395	4459	3949	4151	5353	1481	5036	3999	4391	1375	5194	9454	3119	849	1414	4270	5402	794	5885	453	472	543	4432	4576	7365	1387	1194	1326	4275	5804
/home/exacloud/lustre1/CompBio/data/tcrseq/dhaarini/DNA161003LC/peared_fastqs/assembled/DNA161003LC_S167_S167.assembled.fastq	1160116	1128384	97.2648	5361	10717	1338	6503	7819	5925	9398	7401	2046	8723	8255	4289	1409	3808	6152	691	3513	4900	4560	4542	5745	2042	5496	4556	4862	1987	5512	10433	3331	1051	1674	4750	6141	967	6541	650	578	710	4805	4537	7856	1477	1299	1615	4542	6111
/home/exacloud/lustre1/CompBio/data/tcrseq/dhaarini/DNA161003LC/peared_fastqs/assembled/DNA161003LC_S168_S168.assembled.fastq	3	1	33.3333	0	0	0	0	0	0	0	0	0	0	0	0	0	0	0	0	0	0	0	0	0	0	0	0	0	0	0	0	0	0	0	0	0	0	0	0	0	0	0	0	0	0	0	0	0	0
/home/exacloud/lustre1/CompBio/data/tcrseq/dhaarini/DNA161003LC/peared_fastqs/assembled/DNA161003LC_S169_S169.assembled.fastq	390	249	63.8462	1	4	0	3	1	2	2	1	2	4	4	1	0	1	3	0	0	0	0	2	0	2	2	2	1	0	0	0	0	0	1	0	1	0	0	0	0	0	0	0	0	0	0	0	0	0
/home/exacloud/lustre1/CompBio/data/tcrseq/dhaarini/DNA161003LC/peared_fastqs/assembled/DNA161003LC_S17_S17.assembled.fastq	358670	273544	76.2662	1292	4117	176	1425	2886	962	4236	2400	581	3916	2655	1288	288	598	1628	36	545	689	547	948	1090	348	1042	688	802	155	854	2159	398	106	246	408	1124	146	1078	120	66	138	735	552	1380	121	125	148	379	1029
/home/exacloud/lustre1/CompBio/data/tcrseq/dhaarini/DNA161003LC/peared_fastqs/assembled/DNA161003LC_S170_S170.assembled.fastq	259	187	72.2008	2	3	0	0	1	1	0	1	0	0	2	0	0	0	1	0	0	0	1	3	1	0	0	1	2	1	0	1	1	1	0	1	0	0	0	0	0	0	0	1	0	0	0	0	1	0
/home/exacloud/lustre1/CompBio/data/tcrseq/dhaarini/DNA161003LC/peared_fastqs/assembled/DNA161003LC_S18_S18.assembled.fastq	396700	354287	89.3085	1724	5935	196	1684	3804	1999	5174	3550	771	5123	3536	1791	438	694	2070	37	608	819	971	1171	1598	499	1349	854	1010	247	812	2336	382	123	272	717	1252	168	1224	124	74	124	818	491	1677	70	144	168	674	1150
/home/exacloud/lustre1/CompBio/data/tcrseq/dhaarini/DNA161003LC/peared_fastqs/assembled/DNA161003LC_S19_S19.assembled.fastq	98838	82108	83.0733	208	3443	4	126	642	865	1546	1112	117	1296	785	405	63	27	333	0	12	29	133	46	126	40	38	65	66	16	13	142	5	1	3	33	33	2	38	2	0	0	18	6	53	0	1	0	21	24
/home/exacloud/lustre1/CompBio/data/tcrseq/dhaarini/DNA161003LC/peared_fastqs/assembled/DNA161003LC_S2_S2.assembled.fastq	365956	332921	90.973	1392	6557	59	1024	3468	2776	4971	3642	733	4836	3314	1888	356	385	1949	10	317	417	967	850	1300	324	771	546	670	112	333	1794	112	50	92	597	770	120	674	46	34	52	428	151	1040	14	31	66	450	568
/home/exacloud/lustre1/CompBio/data/tcrseq/dhaarini/DNA161003LC/peared_fastqs/assembled/DNA161003LC_S20_S20.assembled.fastq	276617	235276	85.0548	808	10244	28	407	2359	1973	4069	2827	405	3932	2412	1270	209	128	1069	2	73	113	363	267	567	125	259	255	303	62	75	716	24	9	19	173	169	23	177	13	3	13	93	28	315	2	5	13	95	122
/home/exacloud/lustre1/CompBio/data/tcrseq/dhaarini/DNA161003LC/peared_fastqs/assembled/DNA161003LC_S21_S21.assembled.fastq	218460	187650	85.8967	706	6745	27	346	1782	1337	2838	2339	285	2898	1796	819	154	182	1260	4	104	158	356	408	903	147	679	1652	392	499	110	849	34	11	34	164	203	28	202	16	11	17	155	31	367	2	8	20	102	140
/home/exacloud/lustre1/CompBio/data/tcrseq/dhaarini/DNA161003LC/peared_fastqs/assembled/DNA161003LC_S22_S22.assembled.fastq	373395	332693	89.0995	1433	6891	54	1065	3414	2590	4956	3851	581	4900	2969	1612	259	436	2008	8	271	357	1074	815	1233	333	896	499	668	97	315	1547	79	32	92	525	645	90	606	41	23	44	340	122	826	11	29	44	333	496
/home/exacloud/lustre1/CompBio/data/tcrseq/dhaarini/DNA161003LC/peared_fastqs/assembled/DNA161003LC_S23_S23.assembled.fastq	402969	360826	89.5419	1729	5359	117	1561	3352	2443	4682	3515	641	4341	3398	1688	356	727	2248	31	678	848	1191	1245	1831	370	1323	918	1078	184	875	2811	420	101	241	957	1488	168	1324	90	59	110	863	450	1851	66	126	165	805	1172
/home/exacloud/lustre1/CompBio/data/tcrseq/dhaarini/DNA161003LC/peared_fastqs/assembled/DNA161003LC_S24_S24.assembled.fastq	239690	207825	86.7057	703	5637	15	389	2285	2275	3987	2679	315	3345	2166	1008	232	97	959	0	64	99	437	249	537	113	275	180	264	23	76	573	18	7	18	187	201	22	174	10	5	13	73	29	311	3	4	9	102	99
/home/exacloud/lustre1/CompBio/data/tcrseq/dhaarini/DNA161003LC/peared_fastqs/assembled/DNA161003LC_S25_S25.assembled.fastq	247526	212061	85.6722	929	3862	55	765	1891	1681	3264	2082	357	2896	1942	1029	182	306	1367	10	223	346	619	625	859	170	685	370	582	72	318	1211	110	35	84	408	606	74	478	48	31	23	313	121	692	16	30	33	288	369
/home/exacloud/lustre1/CompBio/data/tcrseq/dhaarini/DNA161003LC/peared_fastqs/assembled/DNA161003LC_S26_S26.assembled.fastq	214609	185942	86.6422	831	3816	55	605	1903	1264	2992	1853	388	2858	1926	1061	236	219	1100	13	158	277	371	484	695	217	540	386	468	61	212	1033	81	27	71	259	436	58	437	40	28	46	240	96	607	10	27	51	217	369
/home/exacloud/lustre1/CompBio/data/tcrseq/dhaarini/DNA161003LC/peared_fastqs/assembled/DNA161003LC_S27_S27.assembled.fastq	19848	11658	58.7364	19	670	2	10	121	180	260	168	13	255	142	91	9	6	52	0	3	3	13	8	15	10	10	3	7	1	3	25	1	0	1	3	2	3	7	3	1	5	3	3	4	0	0	0	4	4
/home/exacloud/lustre1/CompBio/data/tcrseq/dhaarini/DNA161003LC/peared_fastqs/assembled/DNA161003LC_S28_S28.assembled.fastq	301751	240375	79.6601	1330	3788	154	1278	2387	928	2925	2287	402	2969	2170	1317	183	626	1589	39	578	693	443	878	988	310	999	788	850	145	829	1834	407	103	222	486	1074	136	1010	93	71	73	740	581	1563	136	136	180	473	1142
/home/exacloud/lustre1/CompBio/data/tcrseq/dhaarini/DNA161003LC/peared_fastqs/assembled/DNA161003LC_S29_S29.assembled.fastq	306590	242684	79.1559	1256	3834	148	1274	2549	850	3588	2269	451	3217	2268	1247	220	545	1448	36	531	797	409	885	1072	282	1055	709	708	119	691	1997	375	103	204	423	1053	132	926	93	58	98	761	453	1314	127	110	167	384	1062
/home/exacloud/lustre1/CompBio/data/tcrseq/dhaarini/DNA161003LC/peared_fastqs/assembled/DNA161003LC_S3_S3.assembled.fastq	331669	308076	92.8866	1774	3526	349	2288	2800	1362	2914	2506	561	3247	2610	1426	328	928	1746	121	917	1109	929	1206	1477	395	1664	1056	1129	344	1361	2478	785	248	373	1054	1443	275	1538	169	130	183	1190	1166	2150	269	321	360	1015	1690
/home/exacloud/lustre1/CompBio/data/tcrseq/dhaarini/DNA161003LC/peared_fastqs/assembled/DNA161003LC_S30_S30.assembled.fastq	116890	64225	54.9448	199	2358	9	107	750	436	1331	935	117	1240	766	379	44	26	334	2	18	33	74	73	122	39	54	48	74	7	16	199	2	7	15	22	57	20	49	9	5	8	23	8	85	0	2	4	19	36
/home/exacloud/lustre1/CompBio/data/tcrseq/dhaarini/DNA161003LC/peared_fastqs/assembled/DNA161003LC_S31_S31.assembled.fastq	549433	478855	87.1544	2333	5503	307	2740	4022	1994	5115	4114	862	5135	3860	1832	461	1498	3010	95	1322	1804	1291	2064	2214	687	2531	1852	1800	391	1917	4284	1146	302	561	1204	2532	325	2232	236	175	287	1800	1749	3133	497	403	450	1202	2468
/home/exacloud/lustre1/CompBio/data/tcrseq/dhaarini/DNA161003LC/peared_fastqs/assembled/DNA161003LC_S32_S32.assembled.fastq	446429	369136	82.6864	1870	5573	191	1783	3687	1331	4694	3179	697	4336	3053	1680	315	943	2462	41	827	1059	881	1320	1607	462	1739	1130	1369	205	1198	2885	603	159	336	692	1669	174	1445	168	75	114	999	762	2023	162	178	252	686	1414
/home/exacloud/lustre1/CompBio/data/tcrseq/dhaarini/DNA161003LC/peared_fastqs/assembled/DNA161003LC_S33_S33.assembled.fastq	586198	531942	90.7444	2593	6750	292	2720	4707	2466	6092	4177	907	5989	4368	2458	430	1325	3077	94	1331	1660	1459	2013	2265	753	2460	1727	1909	399	1731	4349	1063	252	497	1403	2490	289	2494	173	137	219	1788	1347	3261	344	362	392	1349	2428
/home/exacloud/lustre1/CompBio/data/tcrseq/dhaarini/DNA161003LC/peared_fastqs/assembled/DNA161003LC_S34_S34.assembled.fastq	489137	431416	88.1994	2193	6199	248	2287	4046	2173	5792	4142	879	5491	3917	2186	450	1099	2803	59	910	1223	1072	1464	1879	587	1844	1229	1414	261	1246	3628	741	167	344	904	1852	216	1885	157	84	140	1146	897	2690	225	221	278	950	1737
/home/exacloud/lustre1/CompBio/data/tcrseq/dhaarini/DNA161003LC/peared_fastqs/assembled/DNA161003LC_S35_S35.assembled.fastq	553783	478075	86.3289	2499	6083	358	2492	4657	1837	6382	3873	921	5709	4359	2102	452	1261	2742	77	1113	1575	1024	1760	2064	636	2103	1594	1686	367	1874	4015	1039	232	461	942	2284	307	2337	219	173	214	1647	1259	2810	369	334	431	1049	2288
/home/exacloud/lustre1/CompBio/data/tcrseq/dhaarini/DNA161003LC/peared_fastqs/assembled/DNA161003LC_S36_S36.assembled.fastq	323241	289975	89.7086	1380	4155	121	1374	2698	1728	3592	2498	465	3524	2572	1465	231	714	1845	17	579	738	960	1043	1477	353	1281	843	992	154	754	2291	425	104	219	763	1271	117	1230	75	56	77	750	564	1692	82	123	168	737	1077
/home/exacloud/lustre1/CompBio/data/tcrseq/dhaarini/DNA161003LC/peared_fastqs/assembled/DNA161003LC_S37_S37.assembled.fastq	367231	294654	80.2367	1507	4942	155	1362	3268	1168	4387	2771	607	4188	2456	1403	273	685	1774	38	575	733	607	958	1357	351	1175	749	887	141	793	2145	389	77	195	466	1175	140	1036	99	62	77	697	504	1477	106	112	147	399	1122
/home/exacloud/lustre1/CompBio/data/tcrseq/dhaarini/DNA161003LC/peared_fastqs/assembled/DNA161003LC_S38_S38.assembled.fastq	470868	315196	66.9394	1686	5161	150	1644	3371	1116	4639	2772	592	4424	2824	1470	284	697	2012	40	741	884	483	1070	1191	391	1240	858	994	201	885	2460	444	128	275	508	1269	145	1125	129	67	111	788	573	1638	127	147	216	423	1080
/home/exacloud/lustre1/CompBio/data/tcrseq/dhaarini/DNA161003LC/peared_fastqs/assembled/DNA161003LC_S39_S39.assembled.fastq	548857	496788	90.5132	2418	6113	252	2450	3783	2921	5581	4142	1052	5233	4404	2293	512	1196	2983	88	1059	1456	1808	1902	2531	795	2271	1574	1888	404	1721	4115	992	228	524	1668	2147	332	2240	243	157	247	1512	1167	3058	269	352	408	1746	2209
/home/exacloud/lustre1/CompBio/data/tcrseq/dhaarini/DNA161003LC/peared_fastqs/assembled/DNA161003LC_S4_S4.assembled.fastq	396808	361251	91.0392	1760	4053	367	2372	2932	1754	3569	2792	623	3687	2945	1790	358	1058	1932	159	918	1288	1151	1265	1675	494	1764	1239	1247	393	1602	2883	831	252	505	1252	1965	298	1760	181	173	207	1467	1457	2449	335	365	376	1208	1972
/home/exacloud/lustre1/CompBio/data/tcrseq/dhaarini/DNA161003LC/peared_fastqs/assembled/DNA161003LC_S40_S40.assembled.fastq	255964	187806	73.372	638	10153	19	300	1733	1388	3273	2276	254	2817	1545	782	142	89	875	1	60	88	279	258	453	115	191	179	205	41	64	757	16	10	15	101	132	29	138	13	3	10	87	27	230	3	2	8	68	88
/home/exacloud/lustre1/CompBio/data/tcrseq/dhaarini/DNA161003LC/peared_fastqs/assembled/DNA161003LC_S41_S41.assembled.fastq	113764	100517	88.3557	215	4825	7	96	938	1428	1860	1445	166	1929	1055	527	90	17	409	0	15	19	178	55	155	29	53	52	90	6	12	169	2	0	2	42	33	3	43	1	3	2	23	4	68	0	2	3	24	19
/home/exacloud/lustre1/CompBio/data/tcrseq/dhaarini/DNA161003LC/peared_fastqs/assembled/DNA161003LC_S42_S42.assembled.fastq	224697	189797	84.468	633	10456	13	295	1737	1417	3346	2488	315	3132	1822	919	166	79	867	1	52	97	241	215	496	131	244	251	250	142	47	687	7	10	16	93	110	22	129	9	2	5	76	9	225	3	4	8	62	74
/home/exacloud/lustre1/CompBio/data/tcrseq/dhaarini/DNA161003LC/peared_fastqs/assembled/DNA161003LC_S43_S43.assembled.fastq	288036	264328	91.7691	769	9942	10	406	2455	3580	4816	3293	511	4557	2690	1532	253	106	1081	1	54	68	526	222	575	133	242	230	273	36	43	577	11	5	16	153	130	24	153	6	4	6	69	23	317	1	4	9	125	83
/home/exacloud/lustre1/CompBio/data/tcrseq/dhaarini/DNA161003LC/peared_fastqs/assembled/DNA161003LC_S44_S44.assembled.fastq	80307	67150	83.6166	106	3042	3	44	598	1005	1249	769	77	1120	539	327	35	17	234	0	5	9	98	31	88	20	38	50	42	5	4	87	3	0	2	28	10	1	19	1	0	4	8	1	37	0	0	0	13	10
/home/exacloud/lustre1/CompBio/data/tcrseq/dhaarini/DNA161003LC/peared_fastqs/assembled/DNA161003LC_S45_S45.assembled.fastq	389224	347909	89.3853	807	11547	15	353	2966	4774	6775	4334	614	5712	3392	1832	297	93	1463	1	43	93	661	268	658	156	209	211	330	40	53	643	7	2	16	200	127	24	180	5	6	10	82	15	292	4	4	8	142	76
/home/exacloud/lustre1/CompBio/data/tcrseq/dhaarini/DNA161003LC/peared_fastqs/assembled/DNA161003LC_S46_S46.assembled.fastq	773981	709130	91.6211	3558	7984	437	3896	5493	3615	8243	5553	1211	7711	5755	3208	584	2107	4019	127	1762	2394	2556	2756	3618	1006	3560	2247	2681	532	2563	6513	1612	372	732	2292	3362	443	3701	280	231	320	2350	1854	4587	485	492	625	2447	3311
/home/exacloud/lustre1/CompBio/data/tcrseq/dhaarini/DNA161003LC/peared_fastqs/assembled/DNA161003LC_S47_S47.assembled.fastq	857648	213452	24.8881	1027	4008	79	1145	3296	325	10744	2747	153	9840	3376	672	138	304	947	7	134	259	61	425	274	39	724	815	191	321	144	1461	25	34	11	64	651	6	190	31	26	10	256	87	645	9	24	32	68	365
/home/exacloud/lustre1/CompBio/data/tcrseq/dhaarini/DNA161003LC/peared_fastqs/assembled/DNA161003LC_S48_S48.assembled.fastq	822409	749325	91.1134	4111	8585	385	3923	6214	4055	7832	5158	1210	7779	5914	3108	645	2343	4182	123	2054	2533	2405	3030	3817	1011	3912	2669	3153	518	2919	6810	1814	404	845	2390	3948	464	3962	343	187	326	2490	2096	4853	533	544	641	2520	3838
/home/exacloud/lustre1/CompBio/data/tcrseq/dhaarini/DNA161003LC/peared_fastqs/assembled/DNA161003LC_S49_S49.assembled.fastq	704436	599391	85.0881	2977	7838	238	3121	5294	2939	7198	5057	991	6478	5179	2893	555	1559	3762	72	1447	2028	1723	2445	2991	800	2660	1834	2107	374	1850	5091	1064	250	522	1510	2580	313	2702	227	176	203	1688	1246	3349	270	339	432	1568	2547
/home/exacloud/lustre1/CompBio/data/tcrseq/dhaarini/DNA161003LC/peared_fastqs/assembled/DNA161003LC_S5_S5.assembled.fastq	384148	355820	92.6258	2032	3743	373	2035	3048	1730	3558	2726	679	3410	2829	1540	443	1017	1941	139	1010	1327	1088	1366	1495	532	1762	1346	1269	436	1745	3083	939	281	540	1255	2003	314	1960	223	201	260	1563	1333	2464	432	397	425	1109	1999
/home/exacloud/lustre1/CompBio/data/tcrseq/dhaarini/DNA161003LC/peared_fastqs/assembled/DNA161003LC_S50_S50.assembled.fastq	1166512	1011904	86.7461	4710	14354	400	4610	9102	4239	12451	8705	1636	11818	8549	4627	786	2503	6828	123	2140	3157	2356	4007	4843	1161	4346	2872	3530	491	2830	8091	1288	309	699	2033	4085	463	3664	330	172	282	2588	1813	5725	353	362	589	2050	3400
/home/exacloud/lustre1/CompBio/data/tcrseq/dhaarini/DNA161003LC/peared_fastqs/assembled/DNA161003LC_S51_S51.assembled.fastq	1379859	1190548	86.2804	4981	17502	418	4872	9981	7801	13817	9586	1960	13480	9481	4783	1103	2633	7711	81	2345	3007	4265	4266	5879	1405	5002	3216	4107	635	2871	8877	1113	345	770	3562	4872	558	3315	342	191	329	2693	1645	6183	293	429	599	3039	3843
/home/exacloud/lustre1/CompBio/data/tcrseq/dhaarini/DNA161003LC/peared_fastqs/assembled/DNA161003LC_S52_S52.assembled.fastq	6906	2539	36.7651	11	79	2	4	23	22	46	29	6	31	20	6	1	8	21	0	0	5	8	4	5	0	5	6	4	0	6	15	2	1	1	1	6	3	5	0	0	1	3	2	8	1	0	0	5	6
/home/exacloud/lustre1/CompBio/data/tcrseq/dhaarini/DNA161003LC/peared_fastqs/assembled/DNA161003LC_S53_S53.assembled.fastq	103409	71815	69.4475	193	5796	6	91	650	763	1274	906	126	1191	743	358	47	27	314	0	10	20	71	39	124	44	57	88	59	24	13	206	3	2	6	34	24	3	35	4	1	2	8	10	57	2	1	5	19	30
/home/exacloud/lustre1/CompBio/data/tcrseq/dhaarini/DNA161003LC/peared_fastqs/assembled/DNA161003LC_S54_S54.assembled.fastq	1103723	1051434	95.2625	5116	13391	462	4662	8220	6805	11472	7917	1764	10605	8889	5115	975	2572	6353	151	2229	2906	3994	3597	4732	1474	4342	3176	3692	757	2972	8532	1738	452	846	3255	4435	625	4369	361	231	374	2771	1841	5968	380	552	674	3400	3841
/home/exacloud/lustre1/CompBio/data/tcrseq/dhaarini/DNA161003LC/peared_fastqs/assembled/DNA161003LC_S55_S55.assembled.fastq	324604	237316	73.1094	915	18738	26	414	1977	1444	3414	2502	350	2964	1912	1142	191	128	1096	1	89	105	241	252	484	113	283	239	355	145	96	1484	26	13	26	108	139	42	219	18	11	27	96	25	392	1	6	23	82	118
/home/exacloud/lustre1/CompBio/data/tcrseq/dhaarini/DNA161003LC/peared_fastqs/assembled/DNA161003LC_S56_S56.assembled.fastq	817837	750245	91.7353	3117	13451	198	2513	6990	6601	10533	6992	1575	10087	7913	4045	828	1132	4546	25	801	1113	2766	1875	3312	877	2307	1481	1919	324	990	4152	372	106	326	1605	1797	247	1893	134	78	154	1149	473	2808	82	125	233	1374	1515
/home/exacloud/lustre1/CompBio/data/tcrseq/dhaarini/DNA161003LC/peared_fastqs/assembled/DNA161003LC_S57_S57.assembled.fastq	726263	607426	83.6372	2879	9029	246	2578	5820	3714	7634	5556	1171	7060	5136	2784	547	1424	3821	61	992	1562	1952	2002	2733	810	2299	1549	1907	334	1327	3992	586	161	402	1531	2218	322	2022	180	114	190	1290	831	3248	129	230	258	1379	2017
/home/exacloud/lustre1/CompBio/data/tcrseq/dhaarini/DNA161003LC/peared_fastqs/assembled/DNA161003LC_S58_S58.assembled.fastq	630605	525194	83.2841	2497	8318	165	2373	4840	3253	6140	5129	909	6471	4481	2602	437	1138	3369	23	864	1277	1581	1638	2700	566	2140	1362	1709	211	1153	3540	407	136	286	1075	1686	218	1576	137	95	130	1017	634	2682	77	163	209	1004	1484
/home/exacloud/lustre1/CompBio/data/tcrseq/dhaarini/DNA161003LC/peared_fastqs/assembled/DNA161003LC_S59_S59.assembled.fastq	982092	849853	86.535	4172	11060	378	4253	7224	5069	9178	6927	1310	9198	7259	3912	717	2299	5529	88	2112	2574	2975	3264	3985	1044	3943	2754	3150	462	2569	7035	1349	330	724	2326	3802	450	3300	284	202	286	2324	1920	5220	407	447	572	2421	3476
/home/exacloud/lustre1/CompBio/data/tcrseq/dhaarini/DNA161003LC/peared_fastqs/assembled/DNA161003LC_S6_S6.assembled.fastq	302292	253781	83.9523	1186	7952	74	795	2423	1569	3300	2554	466	3375	2338	1301	247	324	1578	12	250	413	609	630	1192	243	998	1743	704	663	321	1752	116	48	100	379	584	69	606	39	39	38	434	174	986	34	37	70	351	532
/home/exacloud/lustre1/CompBio/data/tcrseq/dhaarini/DNA161003LC/peared_fastqs/assembled/DNA161003LC_S60_S60.assembled.fastq	460633	347141	75.3617	1709	5055	153	1598	3478	1461	4506	3298	550	4212	2870	1495	306	749	2351	28	638	830	782	1208	1746	427	1449	919	1119	148	960	2451	384	101	236	703	1400	169	1124	114	74	110	790	509	1782	102	131	180	600	1225
/home/exacloud/lustre1/CompBio/data/tcrseq/dhaarini/DNA161003LC/peared_fastqs/assembled/DNA161003LC_S61_S61.assembled.fastq	587768	513636	87.3875	2528	7633	194	2437	4975	2777	6265	4902	853	6525	4622	2487	490	1088	3040	23	911	1259	1328	1512	2165	610	1968	1238	1449	237	1193	3833	481	118	332	962	1828	212	1776	132	86	134	1076	726	2414	85	190	236	947	1468
/home/exacloud/lustre1/CompBio/data/tcrseq/dhaarini/DNA161003LC/peared_fastqs/assembled/DNA161003LC_S62_S62.assembled.fastq	541128	469511	86.7652	2342	7473	169	2078	4360	2634	5445	4356	740	6124	3961	2289	347	1065	3068	33	840	1196	1344	1531	2319	470	1711	1216	1413	195	995	3271	437	114	277	1058	1587	217	1607	135	76	124	1070	700	2424	120	160	192	875	1509
/home/exacloud/lustre1/CompBio/data/tcrseq/dhaarini/DNA161003LC/peared_fastqs/assembled/DNA161003LC_S63_S63.assembled.fastq	59492	47921	80.5503	222	973	7	189	555	228	778	474	96	690	452	259	32	85	296	2	57	99	108	125	213	50	167	86	119	13	83	348	24	7	21	70	119	12	136	14	4	6	87	35	204	7	8	14	68	92
/home/exacloud/lustre1/CompBio/data/tcrseq/dhaarini/DNA161003LC/peared_fastqs/assembled/DNA161003LC_S64_S64.assembled.fastq	728814	644930	88.4903	3252	9644	297	3009	6167	3892	7665	6272	1095	6860	5575	2876	624	1525	4295	67	1447	1495	2390	2475	3105	779	2774	1919	2107	409	1688	5551	766	206	489	2037	2714	353	2264	222	143	203	1709	1086	3546	237	287	333	1738	2476
/home/exacloud/lustre1/CompBio/data/tcrseq/dhaarini/DNA161003LC/peared_fastqs/assembled/DNA161003LC_S65_S65.assembled.fastq	460174	390691	84.9007	1449	10061	44	1009	4038	3787	6037	4767	702	6683	3911	1842	364	338	2512	2	242	279	1121	773	1354	287	753	735	788	159	237	1507	51	20	76	460	454	68	516	26	22	41	289	129	893	7	20	36	402	389
/home/exacloud/lustre1/CompBio/data/tcrseq/dhaarini/DNA161003LC/peared_fastqs/assembled/DNA161003LC_S66_S66.assembled.fastq	418408	364929	87.2185	1605	8316	91	1313	3623	2523	4847	4106	718	4631	3157	1747	341	545	2391	8	431	472	1186	927	1528	388	1045	876	938	232	441	2076	155	51	114	664	772	124	689	60	43	59	448	191	1121	20	51	76	504	611
/home/exacloud/lustre1/CompBio/data/tcrseq/dhaarini/DNA161003LC/peared_fastqs/assembled/DNA161003LC_S67_S67.assembled.fastq	3575	1590	44.4755	4	33	1	3	20	5	22	22	0	18	12	3	1	2	16	0	1	1	2	4	6	0	3	3	3	0	3	8	1	0	0	2	4	0	4	0	0	0	5	0	9	1	0	1	0	3
/home/exacloud/lustre1/CompBio/data/tcrseq/dhaarini/DNA161003LC/peared_fastqs/assembled/DNA161003LC_S68_S68.assembled.fastq	347389	328182	94.471	1428	10156	73	1071	2794	2414	4008	3223	518	4266	2854	1505	297	490	1936	7	337	476	1032	835	1242	264	874	679	779	146	359	1883	153	45	108	601	722	110	700	58	27	56	414	195	1291	14	38	76	502	597
/home/exacloud/lustre1/CompBio/data/tcrseq/dhaarini/DNA161003LC/peared_fastqs/assembled/DNA161003LC_S69_S69.assembled.fastq	731458	659534	90.167	2777	13241	140	2111	6420	5750	9631	7044	1107	9139	5574	3112	577	945	4290	19	667	761	2254	1545	2356	659	1681	1217	1435	210	614	3319	197	65	189	1211	1281	183	1171	89	65	105	732	294	2109	44	86	130	981	1098
/home/exacloud/lustre1/CompBio/data/tcrseq/dhaarini/DNA161003LC/peared_fastqs/assembled/DNA161003LC_S7_S7.assembled.fastq	181152	161241	89.0087	399	5963	9	223	1678	2232	3278	2371	281	3090	1799	815	140	39	713	0	22	44	255	133	292	66	102	89	147	30	24	289	3	0	7	104	72	24	75	8	2	9	38	7	152	1	2	1	40	43
/home/exacloud/lustre1/CompBio/data/tcrseq/dhaarini/DNA161003LC/peared_fastqs/assembled/DNA161003LC_S70_S70.assembled.fastq	192348	174283	90.6082	382	5778	13	195	1505	2418	2992	2064	270	2865	1525	769	124	63	731	0	36	55	335	109	255	82	109	86	136	14	29	328	6	3	12	88	65	8	73	5	5	5	35	6	175	2	1	5	50	51
/home/exacloud/lustre1/CompBio/data/tcrseq/dhaarini/DNA161003LC/peared_fastqs/assembled/DNA161003LC_S71_S71.assembled.fastq	451384	407025	90.1727	1858	6120	117	1593	3922	2472	5495	4150	684	5306	3487	1916	318	740	2763	21	578	872	1150	1066	1901	442	1380	903	1230	172	725	2695	298	89	201	776	1179	149	1206	78	65	63	740	339	1856	53	88	134	751	990
/home/exacloud/lustre1/CompBio/data/tcrseq/dhaarini/DNA161003LC/peared_fastqs/assembled/DNA161003LC_S72_S72.assembled.fastq	719345	641038	89.1141	3322	9602	221	2932	5985	3717	7831	5693	979	7817	5796	3147	516	1527	4163	69	1088	1755	1732	1976	3083	665	2691	1718	2044	304	1397	4921	691	170	414	1432	2111	239	2450	149	104	142	1577	929	3617	153	230	319	1387	1882
/home/exacloud/lustre1/CompBio/data/tcrseq/dhaarini/DNA161003LC/peared_fastqs/assembled/DNA161003LC_S73_S73.assembled.fastq	863247	755307	87.496	4075	9884	425	4219	6986	3640	8568	7015	1509	9011	6545	3383	714	2220	4614	117	1794	2379	2107	2743	3756	970	3484	2315	2490	508	2646	6189	1333	384	715	1888	3416	364	3429	367	205	289	2477	1905	4588	398	509	607	1807	3307
/home/exacloud/lustre1/CompBio/data/tcrseq/dhaarini/DNA161003LC/peared_fastqs/assembled/DNA161003LC_S74_S74.assembled.fastq	551665	412333	74.7434	2163	7240	162	1741	4368	1693	6049	4177	765	5862	4090	2304	347	815	2599	29	636	851	764	1271	1632	448	1454	969	1183	155	788	2879	358	96	214	513	1396	137	1288	104	57	85	787	474	1739	72	109	173	559	1090
/home/exacloud/lustre1/CompBio/data/tcrseq/dhaarini/DNA161003LC/peared_fastqs/assembled/DNA161003LC_S75_S75.assembled.fastq	319037	221850	69.5374	1321	4233	135	1131	2375	982	3104	2226	434	2996	2402	1211	194	448	1350	25	393	570	397	651	909	206	814	596	596	87	520	1489	243	51	129	310	699	65	695	54	39	61	518	384	1076	74	78	124	330	700
/home/exacloud/lustre1/CompBio/data/tcrseq/dhaarini/DNA161003LC/peared_fastqs/assembled/DNA161003LC_S76_S76.assembled.fastq	706960	595634	84.2529	3327	9123	357	3054	6072	2558	8630	5370	1217	7715	5420	3024	633	1453	3691	84	1232	1699	1273	1915	2607	882	2406	1714	2002	358	1785	4990	1011	224	521	1212	2520	327	2591	258	175	264	1667	1247	3401	298	319	416	1048	2335
/home/exacloud/lustre1/CompBio/data/tcrseq/dhaarini/DNA161003LC/peared_fastqs/assembled/DNA161003LC_S77_S77.assembled.fastq	847468	799655	94.3581	4400	9812	521	4431	6028	4907	7996	6274	1260	7418	6723	3891	760	2222	4117	165	1977	2539	2881	2930	3593	940	3752	2952	2759	574	3334	6883	1943	423	839	2559	3902	433	3525	290	234	324	2917	2425	4992	843	588	717	2749	3600
/home/exacloud/lustre1/CompBio/data/tcrseq/dhaarini/DNA161003LC/peared_fastqs/assembled/DNA161003LC_S78_S78.assembled.fastq	1319069	1239055	93.9341	5833	11666	1314	7051	8960	5555	10649	8508	2270	10387	9281	4906	1283	4458	6287	578	4047	5129	4129	4497	6077	1937	7098	4869	4838	1634	6221	11092	3790	1183	1863	5121	6492	987	6804	764	687	833	5469	5580	8698	1884	1432	1687	4995	6941
/home/exacloud/lustre1/CompBio/data/tcrseq/dhaarini/DNA161003LC/peared_fastqs/assembled/DNA161003LC_S79_S79.assembled.fastq	1146958	1003313	87.476	5282	9036	897	5618	7026	4503	8641	6361	1604	8193	7836	4207	877	3304	5395	424	3117	4444	3541	3872	4698	1530	5123	3883	4077	968	4826	9151	3569	885	1609	3822	5774	739	5899	571	541	589	3908	4257	7414	1469	1128	1368	4038	5914
/home/exacloud/lustre1/CompBio/data/tcrseq/dhaarini/DNA161003LC/peared_fastqs/assembled/DNA161003LC_S8_S8.assembled.fastq	38027	31967	84.064	61	1338	1	23	216	400	632	421	25	429	300	161	13	4	127	0	3	2	45	9	36	7	10	17	17	0	3	30	1	0	2	12	15	0	6	0	0	0	2	0	8	0	0	0	6	7
/home/exacloud/lustre1/CompBio/data/tcrseq/dhaarini/DNA161003LC/peared_fastqs/assembled/DNA161003LC_S80_S80.assembled.fastq	1053855	909584	86.3102	4447	8624	756	5924	6302	3647	7583	5660	1389	7608	6394	3604	762	3022	4921	333	3045	4178	3227	4054	4159	1380	4543	3781	3855	914	4849	8432	3143	768	1355	3660	5172	758	4929	543	435	556	3813	3661	6330	1402	1029	1147	3331	5430
/home/exacloud/lustre1/CompBio/data/tcrseq/dhaarini/DNA161003LC/peared_fastqs/assembled/DNA161003LC_S81_S81.assembled.fastq	530717	462241	87.0975	2311	4175	418	2626	3525	1952	4100	3053	780	3961	3594	1864	425	1491	2597	196	1385	2041	1509	1883	2218	702	2412	1850	1942	495	2204	3909	1755	381	741	1607	2406	337	2489	257	268	274	1860	1710	3394	733	477	605	1751	2596
/home/exacloud/lustre1/CompBio/data/tcrseq/dhaarini/DNA161003LC/peared_fastqs/assembled/DNA161003LC_S82_S82.assembled.fastq	487465	378770	77.702	1864	4745	236	2126	3113	1176	3946	3060	558	4310	2893	1555	260	1248	2334	55	1048	1395	719	1542	1709	500	1862	1412	1418	236	1555	3204	855	197	411	791	1961	229	1653	149	99	133	1205	1179	2340	415	305	338	799	1953
/home/exacloud/lustre1/CompBio/data/tcrseq/dhaarini/DNA161003LC/peared_fastqs/assembled/DNA161003LC_S83_S83.assembled.fastq	531061	443182	83.4522	2271	5810	257	2339	3928	1641	4920	3674	713	5051	3510	1964	368	1355	2783	69	1206	1615	1034	1874	2070	554	2137	1509	1723	283	1614	3899	892	240	470	1070	2291	219	2174	205	145	154	1598	1322	2921	384	311	386	1041	1995
/home/exacloud/lustre1/CompBio/data/tcrseq/dhaarini/DNA161003LC/peared_fastqs/assembled/DNA161003LC_S84_S84.assembled.fastq	772811	640657	82.8996	3446	8359	422	3443	5684	1978	7568	4840	997	6945	4978	2851	563	1824	3997	161	1617	2446	1231	2344	2800	817	3183	2402	2299	467	2651	6069	1730	336	806	1244	3467	322	3299	328	218	290	2377	2085	3973	694	512	664	1360	3003
/home/exacloud/lustre1/CompBio/data/tcrseq/dhaarini/DNA161003LC/peared_fastqs/assembled/DNA161003LC_S85_S85.assembled.fastq	660353	466129	70.5879	2251	6515	288	2137	5073	1436	7158	3063	781	5796	3667	1757	401	1031	2860	127	913	1469	753	1570	1714	714	1831	1247	1279	345	1587	4291	868	209	491	771	2229	292	2309	259	142	243	1166	910	2382	292	251	309	637	1912
/home/exacloud/lustre1/CompBio/data/tcrseq/dhaarini/DNA161003LC/peared_fastqs/assembled/DNA161003LC_S86_S86.assembled.fastq	582780	498302	85.5043	2650	6612	270	2592	4585	2173	5753	4262	872	5845	4560	2482	460	1345	3033	65	1305	1805	1108	1792	2130	638	2536	1611	1734	318	1798	4425	856	211	513	1054	2159	254	2284	185	135	181	1505	1267	3100	315	329	448	1173	2190
/home/exacloud/lustre1/CompBio/data/tcrseq/dhaarini/DNA161003LC/peared_fastqs/assembled/DNA161003LC_S87_S87.assembled.fastq	624278	561730	89.9807	2957	7351	216	2947	4774	2686	6184	5088	1051	5981	5140	2732	505	1495	3379	76	1318	1715	1658	1985	2573	735	2759	1713	2135	364	1953	4453	973	242	539	1308	2387	281	2615	202	144	190	1675	1251	3378	269	336	376	1510	2239
/home/exacloud/lustre1/CompBio/data/tcrseq/dhaarini/DNA161003LC/peared_fastqs/assembled/DNA161003LC_S88_S88.assembled.fastq	555715	481743	86.6889	2395	8528	131	2100	4971	2851	7038	4942	962	6864	4895	2420	463	847	3077	32	714	1020	1130	1362	2176	586	1751	1107	1315	190	896	3059	301	122	240	716	1391	194	1452	103	57	77	775	394	2037	51	98	159	623	1069
/home/exacloud/lustre1/CompBio/data/tcrseq/dhaarini/DNA161003LC/peared_fastqs/assembled/DNA161003LC_S89_S89.assembled.fastq	562536	500376	88.95	2483	8156	167	2346	4549	3084	6065	5203	1048	6515	4584	2543	487	1033	2941	37	930	1351	1460	1647	2334	643	2043	1352	1522	257	1120	3763	410	121	293	1183	1669	221	1756	127	83	121	1095	776	2631	108	178	280	971	1503
/home/exacloud/lustre1/CompBio/data/tcrseq/dhaarini/DNA161003LC/peared_fastqs/assembled/DNA161003LC_S9_S9.assembled.fastq	248375	214372	86.3098	912	4664	42	699	2311	2010	3641	2383	368	3326	2182	1093	262	212	1244	8	196	234	555	484	790	172	451	330	423	71	210	1112	66	17	58	390	437	57	386	22	16	37	247	66	601	10	23	33	228	282
/home/exacloud/lustre1/CompBio/data/tcrseq/dhaarini/DNA161003LC/peared_fastqs/assembled/DNA161003LC_S90_S90.assembled.fastq	293884	227959	77.5677	1142	3695	55	1009	2357	1318	3078	2507	400	3131	2177	1026	259	407	1438	12	343	435	508	692	958	252	851	488	639	101	468	1587	176	69	146	392	781	82	698	74	44	71	371	243	990	14	54	75	305	570
/home/exacloud/lustre1/CompBio/data/tcrseq/dhaarini/DNA161003LC/peared_fastqs/assembled/DNA161003LC_S91_S91.assembled.fastq	682725	599510	87.8113	2811	8203	176	2665	5527	3664	7073	5716	1146	7166	5210	2564	569	1448	3901	43	1214	1634	1878	1917	3071	796	2674	1606	1951	314	1480	4557	592	195	424	1542	2336	290	2063	231	85	171	1454	866	3028	127	222	332	1228	1785
/home/exacloud/lustre1/CompBio/data/tcrseq/dhaarini/DNA161003LC/peared_fastqs/assembled/DNA161003LC_S92_S92.assembled.fastq	816662	655850	80.3086	3312	7928	441	3679	5786	2296	7236	5071	1243	7109	5631	3100	665	1892	3726	169	1790	2775	1329	2474	2848	811	3439	2315	2547	536	2691	5514	1757	412	830	1505	3026	402	3540	286	278	335	2315	2404	4431	619	663	718	1504	3334
/home/exacloud/lustre1/CompBio/data/tcrseq/dhaarini/DNA161003LC/peared_fastqs/assembled/DNA161003LC_S93_S93.assembled.fastq	753858	591960	78.5241	2933	8872	279	2888	5426	2438	7909	4905	1096	7600	5309	2986	533	1299	3766	64	1126	1651	1179	1769	2414	748	2529	1676	1892	341	1671	4522	725	203	440	975	2175	267	2482	199	130	225	1423	996	3278	166	228	320	917	2005
/home/exacloud/lustre1/CompBio/data/tcrseq/dhaarini/DNA161003LC/peared_fastqs/assembled/DNA161003LC_S94_S94.assembled.fastq	691374	592779	85.7393	3098	7910	454	2653	6164	1819	9499	4625	1161	7473	4913	2168	631	1451	3763	151	1179	1721	988	1889	2590	942	2321	1703	1914	434	2391	5252	1251	334	614	854	2968	371	3143	280	185	291	1710	1384	3452	404	418	513	739	2537
/home/exacloud/lustre1/CompBio/data/tcrseq/dhaarini/DNA161003LC/peared_fastqs/assembled/DNA161003LC_S95_S95.assembled.fastq	190396	139108	73.0625	676	3870	45	390	1602	961	2702	1819	253	2573	1384	623	108	145	810	3	90	124	177	210	414	124	241	191	213	26	125	522	28	12	29	100	214	46	208	33	9	30	119	36	310	5	13	15	61	121
/home/exacloud/lustre1/CompBio/data/tcrseq/dhaarini/DNA161003LC/peared_fastqs/assembled/DNA161003LC_S96_S96.assembled.fastq	882281	792657	89.8418	3952	11057	355	3504	7872	3945	10510	6694	1429	9444	6813	3619	718	1988	5076	74	1652	2017	1917	2780	3928	946	3188	2029	2589	401	2134	5746	937	254	558	1589	3035	297	3306	222	104	179	1789	1265	3938	200	299	461	1390	2637
/home/exacloud/lustre1/CompBio/data/tcrseq/dhaarini/DNA161003LC/peared_fastqs/assembled/DNA161003LC_S97_S97.assembled.fastq	1790021	1524701	85.1778	6929	25488	682	6412	15337	7411	21871	15010	3000	20859	13248	6864	1259	3202	9554	159	2512	3730	3093	4360	6393	1859	5167	3594	4403	660	3236	10249	1415	403	923	2341	4912	554	5027	387	226	370	3054	1992	7169	368	464	728	2179	4544
/home/exacloud/lustre1/CompBio/data/tcrseq/dhaarini/DNA161003LC/peared_fastqs/assembled/DNA161003LC_S98_S98.assembled.fastq	792067	625667	78.9917	3206	9393	297	3284	6177	2213	8386	5478	1061	8073	5244	2842	544	1553	4401	72	1450	1846	1225	2147	2896	795	2447	1774	2113	354	2005	4800	792	225	457	1052	2354	269	2426	199	129	182	1525	1146	3203	248	317	347	993	2205
/home/exacloud/lustre1/CompBio/data/tcrseq/dhaarini/DNA161003LC/peared_fastqs/assembled/DNA161003LC_S99_S99.assembled.fastq	1279412	1080067	84.419	5173	15495	588	5000	10374	4141	13034	8762	1976	12753	7938	4120	1105	3022	6852	157	2404	3352	2740	3954	5122	1564	4317	3104	3652	647	3736	8301	1514	499	1023	2415	4763	708	4691	474	299	455	2851	2434	5976	508	697	796	2095	4521
[truncated: 214 more columns]

## Sheet: remove
Sample (despiked)	Number of reads (original)	Number of reads (after removal of spiked reads	Number of reads removed	Percent of original reads retained
DNA161003LC_S47_S47.assembled.removed.fastq	857648	635331	222317	74.1
DNA161003LC_S52_S52.assembled.removed.fastq	6906	4254	2652	61.6
DNA161003LC_S67_S67.assembled.removed.fastq	3575	1910	1665	53.4
DNA161003LC_S122_S122.assembled.removed.fastq	75744	35855	39889	47.3
DNA161003LC_S30_S30.assembled.removed.fastq	116890	49328	67562	42.2
DNA161003LC_S125_S125.assembled.removed.fastq	998251	392235	606016	39.3
DNA161003LC_S27_S27.assembled.removed.fastq	19848	7715	12133	38.9
DNA161003LC_S137_S137.assembled.removed.fastq	2195	710	1485	32.3
DNA161003LC_S114_S114.assembled.removed.fastq	409323	124437	284886	30.4
DNA161003LC_S38_S38.assembled.removed.fastq	470868	143275	327593	30.4
DNA161003LC_S53_S53.assembled.removed.fastq	103409	29041	74368	28.1
DNA161003LC_S133_S133.assembled.removed.fastq	776588	214137	562451	27.6
DNA161003LC_S142_S142.assembled.removed.fastq	11	3	8	27.3
DNA161003LC_S75_S75.assembled.removed.fastq	319037	85037	234000	26.7
DNA161003LC_S148_S148.assembled.removed.fastq	573035	150196	422839	26.2
DNA161003LC_S85_S85.assembled.removed.fastq	660353	173195	487158	26.2
DNA161003LC_S163_S163.assembled.removed.fastq	1030002	253426	776576	24.6
DNA161003LC_S95_S95.assembled.removed.fastq	190396	46831	143565	24.6
DNA161003LC_S55_S55.assembled.removed.fastq	324604	77874	246730	24
DNA161003LC_S109_S109.assembled.removed.fastq	907786	211906	695880	23.3
DNA161003LC_S145_S145.assembled.removed.fastq	525094	121580	403514	23.2
DNA161003LC_S40_S40.assembled.removed.fastq	255964	56360	199604	22
DNA161003LC_S74_S74.assembled.removed.fastq	551665	119816	431849	21.7
DNA161003LC_S160_S160.assembled.removed.fastq	1146947	229996	916951	20.1
DNA161003LC_S60_S60.assembled.removed.fastq	460633	91664	368969	19.9
DNA161003LC_S103_S103.assembled.removed.fastq	12927	2542	10385	19.7
DNA161003LC_S17_S17.assembled.removed.fastq	358670	68952	289718	19.2
DNA161003LC_S93_S93.assembled.removed.fastq	753858	142239	611619	18.9
DNA161003LC_S112_S112.assembled.removed.fastq	1278636	232436	1046200	18.2
DNA161003LC_S108_S108.assembled.removed.fastq	931967	168709	763258	18.1
DNA161003LC_S132_S132.assembled.removed.fastq	837126	148133	688993	17.7
DNA161003LC_S149_S149.assembled.removed.fastq	1531303	270676	1260627	17.7
DNA161003LC_S90_S90.assembled.removed.fastq	293884	51582	242302	17.6
DNA161003LC_S82_S82.assembled.removed.fastq	487465	84847	402618	17.4
DNA161003LC_S29_S29.assembled.removed.fastq	306590	52607	253983	17.2
DNA161003LC_S28_S28.assembled.removed.fastq	301751	51649	250102	17.1
DNA161003LC_S92_S92.assembled.removed.fastq	816662	138851	677811	17
DNA161003LC_S98_S98.assembled.removed.fastq	792067	134624	657443	17
DNA161003LC_S123_S123.assembled.removed.fastq	1267267	210083	1057184	16.6
DNA161003LC_S150_S150.assembled.removed.fastq	1000177	165423	834754	16.5
DNA161003LC_S115_S115.assembled.removed.fastq	929289	151121	778168	16.3
DNA161003LC_S169_S169.assembled.removed.fastq	390	63	327	16.2
DNA161003LC_S127_S127.assembled.removed.fastq	1666605	267119	1399486	16
DNA161003LC_S147_S147.assembled.removed.fastq	827447	127203	700244	15.4
DNA161003LC_S63_S63.assembled.removed.fastq	59492	9182	50310	15.4
DNA161003LC_S162_S162.assembled.removed.fastq	865929	129642	736287	15
DNA161003LC_S37_S37.assembled.removed.fastq	367231	55116	312115	15
DNA161003LC_S14_S14.assembled.removed.fastq	489595	72693	416902	14.8
DNA161003LC_S124_S124.assembled.removed.fastq	1952116	283409	1668707	14.5
DNA161003LC_S84_S84.assembled.removed.fastq	772811	111099	661712	14.4
DNA161003LC_S158_S158.assembled.removed.fastq	975353	134035	841318	13.7
DNA161003LC_S107_S107.assembled.removed.fastq	280679	38108	242571	13.6
DNA161003LC_S110_S110.assembled.removed.fastq	1250682	167345	1083337	13.4
DNA161003LC_S13_S13.assembled.removed.fastq	457498	60391	397107	13.2
DNA161003LC_S12_S12.assembled.removed.fastq	422426	55036	367390	13
DNA161003LC_S144_S144.assembled.removed.fastq	2039795	264377	1775418	13
DNA161003LC_S44_S44.assembled.removed.fastq	80307	10242	70065	12.8
DNA161003LC_S83_S83.assembled.removed.fastq	531061	66331	464730	12.5
DNA161003LC_S19_S19.assembled.removed.fastq	98838	12300	86538	12.4
DNA161003LC_S15_S15.assembled.removed.fastq	358305	43867	314438	12.2
DNA161003LC_S161_S161.assembled.removed.fastq	1483570	181160	1302410	12.2
DNA161003LC_S76_S76.assembled.removed.fastq	706960	86123	620837	12.2
DNA161003LC_S8_S8.assembled.removed.fastq	38027	4599	33428	12.1
DNA161003LC_S32_S32.assembled.removed.fastq	446429	53626	392803	12
DNA161003LC_S97_S97.assembled.removed.fastq	1790021	210515	1579506	11.8
DNA161003LC_S153_S153.assembled.removed.fastq	1525338	178713	1346625	11.7
DNA161003LC_S42_S42.assembled.removed.fastq	224697	26023	198674	11.6
DNA161003LC_S49_S49.assembled.removed.fastq	704436	81899	622537	11.6
DNA161003LC_S86_S86.assembled.removed.fastq	582780	66499	516281	11.4
DNA161003LC_S116_S116.assembled.removed.fastq	1178314	133319	1044995	11.3
DNA161003LC_S94_S94.assembled.removed.fastq	691374	77198	614176	11.2
DNA161003LC_S157_S157.assembled.removed.fastq	978007	108195	869812	11.1
DNA161003LC_S155_S155.assembled.removed.fastq	855446	94358	761088	11
DNA161003LC_S57_S57.assembled.removed.fastq	726263	78918	647345	10.9
DNA161003LC_S6_S6.assembled.removed.fastq	302292	33047	269245	10.9
DNA161003LC_S99_S99.assembled.removed.fastq	1279412	135923	1143489	10.6
DNA161003LC_S35_S35.assembled.removed.fastq	553783	58109	495674	10.5
DNA161003LC_S159_S159.assembled.removed.fastq	1169233	119775	1049458	10.2
DNA161003LC_S79_S79.assembled.removed.fastq	1146958	114896	1032062	10
DNA161003LC_S20_S20.assembled.removed.fastq	276617	27335	249282	9.9
DNA161003LC_S58_S58.assembled.removed.fastq	630605	62419	568186	9.9
DNA161003LC_S81_S81.assembled.removed.fastq	530717	52717	478000	9.9
DNA161003LC_S88_S88.assembled.removed.fastq	555715	55009	500706	9.9
DNA161003LC_S25_S25.assembled.removed.fastq	247526	24377	223149	9.8
DNA161003LC_S170_S170.assembled.removed.fastq	259	25	234	9.7
DNA161003LC_S26_S26.assembled.removed.fastq	214609	20857	193752	9.7
DNA161003LC_S106_S106.assembled.removed.fastq	340460	32673	307787	9.6
DNA161003LC_S50_S50.assembled.removed.fastq	1166512	112221	1054291	9.6
DNA161003LC_S65_S65.assembled.removed.fastq	460174	43892	416282	9.5
DNA161003LC_S62_S62.assembled.removed.fastq	541128	50648	490480	9.4
DNA161003LC_S129_S129.assembled.removed.fastq	834357	77242	757115	9.3
DNA161003LC_S61_S61.assembled.removed.fastq	587768	54240	533528	9.2
DNA161003LC_S113_S113.assembled.removed.fastq	998005	89837	908168	9
DNA161003LC_S1_S1.assembled.removed.fastq	51637	4581	47056	8.9
DNA161003LC_S24_S24.assembled.removed.fastq	239690	21306	218384	8.9
DNA161003LC_S59_S59.assembled.removed.fastq	982092	86301	895791	8.8
DNA161003LC_S164_S164.assembled.removed.fastq	1088392	94932	993460	8.7
DNA161003LC_S128_S128.assembled.removed.fastq	2043404	176125	1867279	8.6
DNA161003LC_S9_S9.assembled.removed.fastq	248375	21320	227055	8.6
DNA161003LC_S121_S121.assembled.removed.fastq	997515	84687	912828	8.5
DNA161003LC_S165_S165.assembled.removed.fastq	990921	84426	906495	8.5
DNA161003LC_S34_S34.assembled.removed.fastq	489137	41818	447319	8.5
DNA161003LC_S140_S140.assembled.removed.fastq	163498	13672	149826	8.4
DNA161003LC_S80_S80.assembled.removed.fastq	1053855	88306	965549	8.4
DNA161003LC_S104_S104.assembled.removed.fastq	410845	34253	376592	8.3
DNA161003LC_S126_S126.assembled.removed.fastq	1729561	141121	1588440	8.2
DNA161003LC_S10_S10.assembled.removed.fastq	341130	27659	313471	8.1
DNA161003LC_S146_S146.assembled.removed.fastq	1210937	96516	1114421	8
DNA161003LC_S51_S51.assembled.removed.fastq	1379859	109571	1270288	7.9
DNA161003LC_S21_S21.assembled.removed.fastq	218460	16905	201555	7.7
DNA161003LC_S130_S130.assembled.removed.fastq	769137	58325	710812	7.6
DNA161003LC_S151_S151.assembled.removed.fastq	933270	71069	862201	7.6
DNA161003LC_S72_S72.assembled.removed.fastq	719345	54850	664495	7.6
DNA161003LC_S41_S41.assembled.removed.fastq	113764	8523	105241	7.5
DNA161003LC_S119_S119.assembled.removed.fastq	845023	62368	782655	7.4
DNA161003LC_S141_S141.assembled.removed.fastq	855566	63680	791886	7.4
DNA161003LC_S16_S16.assembled.removed.fastq	287443	21055	266388	7.3
DNA161003LC_S31_S31.assembled.removed.fastq	549433	40344	509089	7.3
DNA161003LC_S152_S152.assembled.removed.fastq	1175218	83034	1092184	7.1
DNA161003LC_S11_S11.assembled.removed.fastq	414323	26889	387434	6.5
DNA161003LC_S120_S120.assembled.removed.fastq	1272574	83165	1189409	6.5
DNA161003LC_S89_S89.assembled.removed.fastq	562536	36565	525971	6.5
DNA161003LC_S96_S96.assembled.removed.fastq	882281	57655	824626	6.5
DNA161003LC_S118_S118.assembled.removed.fastq	1234951	78482	1156469	6.4
DNA161003LC_S39_S39.assembled.removed.fastq	548857	34857	514000	6.4
DNA161003LC_S91_S91.assembled.removed.fastq	682725	43757	638968	6.4
DNA161003LC_S143_S143.assembled.removed.fastq	856956	53873	803083	6.3
DNA161003LC_S64_S64.assembled.removed.fastq	728814	46057	682757	6.3
DNA161003LC_S66_S66.assembled.removed.fastq	418408	26565	391843	6.3
DNA161003LC_S7_S7.assembled.removed.fastq	181152	11460	169692	6.3
DNA161003LC_S111_S111.assembled.removed.fastq	1202699	72947	1129752	6.1
DNA161003LC_S23_S23.assembled.removed.fastq	402969	24747	378222	6.1
DNA161003LC_S45_S45.assembled.removed.fastq	389224	23917	365307	6.1
DNA161003LC_S87_S87.assembled.removed.fastq	624278	38369	585909	6.1
DNA161003LC_S136_S136.assembled.removed.fastq	676930	40875	636055	6
DNA161003LC_S105_S105.assembled.removed.fastq	1041483	59982	981501	5.8
DNA161003LC_S154_S154.assembled.removed.fastq	1168424	67923	1100501	5.8
DNA161003LC_S33_S33.assembled.removed.fastq	586198	34043	552155	5.8
DNA161003LC_S71_S71.assembled.removed.fastq	451384	26041	425343	5.8
DNA161003LC_S100_S100.assembled.removed.fastq	1024529	58578	965951	5.7
DNA161003LC_S18_S18.assembled.removed.fastq	396700	22707	373993	5.7
DNA161003LC_S48_S48.assembled.removed.fastq	822409	46850	775559	5.7
DNA161003LC_S73_S73.assembled.removed.fastq	863247	49622	813625	5.7
DNA161003LC_S70_S70.assembled.removed.fastq	192348	10793	181555	5.6
DNA161003LC_S135_S135.assembled.removed.fastq	615466	32591	582875	5.3
DNA161003LC_S46_S46.assembled.removed.fastq	773981	39893	734088	5.2
DNA161003LC_S101_S101.assembled.removed.fastq	916877	45624	871253	5
DNA161003LC_S139_S139.assembled.removed.fastq	743718	36113	707605	4.9
DNA161003LC_S36_S36.assembled.removed.fastq	323241	15813	307428	4.9
DNA161003LC_S22_S22.assembled.removed.fastq	373395	17645	355750	4.7
DNA161003LC_S56_S56.assembled.removed.fastq	817837	36550	781287	4.5
DNA161003LC_S117_S117.assembled.removed.fastq	1569689	66612	1503077	4.2
DNA161003LC_S43_S43.assembled.removed.fastq	288036	11566	276470	4
DNA161003LC_S69_S69.assembled.removed.fastq	731458	29579	701879	4
DNA161003LC_S156_S156.assembled.removed.fastq	1239126	48356	1190770	3.9
DNA161003LC_S2_S2.assembled.removed.fastq	365956	13700	352256	3.7
DNA161003LC_S131_S131.assembled.removed.fastq	571358	19304	552054	3.4
DNA161003LC_S134_S134.assembled.removed.fastq	985950	33684	952266	3.4
DNA161003LC_S4_S4.assembled.removed.fastq	396808	12548	384260	3.2
DNA161003LC_S102_S102.assembled.removed.fastq	437228	11783	425445	2.7
DNA161003LC_S5_S5.assembled.removed.fastq	384148	10181	373967	2.7
DNA161003LC_S138_S138.assembled.removed.fastq	1030071	27008	1003063	2.6
DNA161003LC_S3_S3.assembled.removed.fastq	331669	6979	324690	2.1
DNA161003LC_S68_S68.assembled.removed.fastq	347389	7334	340055	2.1
DNA161003LC_S54_S54.assembled.removed.fastq	1103723	22551	1081172	2
DNA161003LC_S77_S77.assembled.removed.fastq	847468	10803	836665	1.3
DNA161003LC_S78_S78.assembled.removed.fastq	1319069	11884	1307185	0.9
DNA161003LC_S166_S166.assembled.removed.fastq	1065783	6241	1059542	0.6
DNA161003LC_S167_S167.assembled.removed.fastq	1160116	4252	1155864	0.4
DNA161003LC_S168_S168.assembled.removed.fastq	3	0	3	0

## Sheet: align
analysis.date	inputs	output	command	total.reads	aligned.reads	aligned.pct	filtered.diff.v.j.loci	failed.alignment.v.hits	failed.alignment.j.hits	failed.alignment.low.score	overlapped.pct	overlapped.and.aligned.pct	overlapped.and.not.aligned.pct
Thu Oct 20 115514 PDT 2016	DNA161003LC_S81_S81.assembled.removed.fastq	DNA161003LC_S81_S81_alignment.vdjca	DNA161003LC_S81_S81_alignment.vdjca	52717	52362	99.33	0	0.12	0.55	0	0	0	0
Thu Oct 20 115514 PDT 2016	DNA161003LC_S79_S79.assembled.removed.fastq	DNA161003LC_S79_S79_alignment.vdjca	DNA161003LC_S79_S79_alignment.vdjca	114896	113955	99.18	0	0.17	0.65	0.01	0	0	0
Thu Oct 20 115513 PDT 2016	DNA161003LC_S25_S25.assembled.removed.fastq	DNA161003LC_S25_S25_alignment.vdjca	DNA161003LC_S25_S25_alignment.vdjca	24377	24130	98.99	0	0.24	0.77	NA	0	0	0
Thu Oct 20 115513 PDT 2016	DNA161003LC_S39_S39.assembled.removed.fastq	DNA161003LC_S39_S39_alignment.vdjca	DNA161003LC_S39_S39_alignment.vdjca	34857	34457	98.85	0	0.22	0.93	NA	0	0	0
Thu Oct 20 115512 PDT 2016	DNA161003LC_S52_S52.assembled.removed.fastq	DNA161003LC_S52_S52_alignment.vdjca	DNA161003LC_S52_S52_alignment.vdjca	4254	4202	98.78	0	0.21	1.01	NA	0	0	0
Thu Oct 20 115551 PDT 2016	DNA161003LC_S114_S114.assembled.removed.fastq	DNA161003LC_S114_S114_alignment.vdjca	DNA161003LC_S114_S114_alignment.vdjca	124437	122867	98.74	0	0.27	0.99	0.01	0	0	0
Thu Oct 20 115514 PDT 2016	DNA161003LC_S80_S80.assembled.removed.fastq	DNA161003LC_S80_S80_alignment.vdjca	DNA161003LC_S80_S80_alignment.vdjca	88306	87100	98.63	0	0.32	1.04	0.01	0	0	0
Thu Oct 20 115550 PDT 2016	DNA161003LC_S120_S120.assembled.removed.fastq	DNA161003LC_S120_S120_alignment.vdjca	DNA161003LC_S120_S120_alignment.vdjca	83165	81959	98.55	0	0.31	1.14	0	0	0	0
Thu Oct 20 115514 PDT 2016	DNA161003LC_S51_S51.assembled.removed.fastq	DNA161003LC_S51_S51_alignment.vdjca	DNA161003LC_S51_S51_alignment.vdjca	109571	107929	98.5	0	0.37	1.13	NA	0	0	0
Thu Oct 20 115549 PDT 2016	DNA161003LC_S118_S118.assembled.removed.fastq	DNA161003LC_S118_S118_alignment.vdjca	DNA161003LC_S118_S118_alignment.vdjca	78482	77232	98.41	0	0.33	1.26	0.01	0	0	0
Thu Oct 20 115512 PDT 2016	DNA161003LC_S67_S67.assembled.removed.fastq	DNA161003LC_S67_S67_alignment.vdjca	DNA161003LC_S67_S67_alignment.vdjca	1910	1879	98.38	0	0.26	1.31	0.05	0	0	0
Thu Oct 20 115513 PDT 2016	DNA161003LC_S23_S23.assembled.removed.fastq	DNA161003LC_S23_S23_alignment.vdjca	DNA161003LC_S23_S23_alignment.vdjca	24747	24331	98.32	0	0.41	1.27	0	0	0	0
Thu Oct 20 115513 PDT 2016	DNA161003LC_S64_S64.assembled.removed.fastq	DNA161003LC_S64_S64_alignment.vdjca	DNA161003LC_S64_S64_alignment.vdjca	46057	45274	98.3	0	0.38	1.32	0	0	0	0
Thu Oct 20 115513 PDT 2016	DNA161003LC_S56_S56.assembled.removed.fastq	DNA161003LC_S56_S56_alignment.vdjca	DNA161003LC_S56_S56_alignment.vdjca	36550	35852	98.09	0	0.44	1.46	0.01	0	0	0
Thu Oct 20 115513 PDT 2016	DNA161003LC_S9_S9.assembled.removed.fastq	DNA161003LC_S9_S9_alignment.vdjca	DNA161003LC_S9_S9_alignment.vdjca	21320	20905	98.05	0	0.44	1.49	0.01	0	0	0
Thu Oct 20 115549 PDT 2016	DNA161003LC_S104_S104.assembled.removed.fastq	DNA161003LC_S104_S104_alignment.vdjca	DNA161003LC_S104_S104_alignment.vdjca	34253	33440	97.63	0	0.61	1.75	0.01	0	0	0
Thu Oct 20 115513 PDT 2016	DNA161003LC_S24_S24.assembled.removed.fastq	DNA161003LC_S24_S24_alignment.vdjca	DNA161003LC_S24_S24_alignment.vdjca	21306	20789	97.57	0	0.6	1.83	NA	0	0	0
Thu Oct 20 115513 PDT 2016	DNA161003LC_S65_S65.assembled.removed.fastq	DNA161003LC_S65_S65_alignment.vdjca	DNA161003LC_S65_S65_alignment.vdjca	43892	42827	97.57	0	0.59	1.83	0.01	0	0	0
Thu Oct 20 115514 PDT 2016	DNA161003LC_S57_S57.assembled.removed.fastq	DNA161003LC_S57_S57_alignment.vdjca	DNA161003LC_S57_S57_alignment.vdjca	78918	76989	97.56	0	0.53	1.9	0.01	0	0	0
Thu Oct 20 115549 PDT 2016	DNA161003LC_S166_S166.assembled.removed.fastq	DNA161003LC_S166_S166_alignment.vdjca	DNA161003LC_S166_S166_alignment.vdjca	6241	6083	97.47	0	0.21	2.32	NA	0	0	0
Thu Oct 20 115549 PDT 2016	DNA161003LC_S119_S119.assembled.removed.fastq	DNA161003LC_S119_S119_alignment.vdjca	DNA161003LC_S119_S119_alignment.vdjca	62368	60785	97.46	0	0.6	1.92	0.01	0	0	0
Thu Oct 20 115548 PDT 2016	DNA161003LC_S167_S167.assembled.removed.fastq	DNA161003LC_S167_S167_alignment.vdjca	DNA161003LC_S167_S167_alignment.vdjca	4252	4141	97.39	0	0.16	2.45	NA	0	0	0
Thu Oct 20 115513 PDT 2016	DNA161003LC_S48_S48.assembled.removed.fastq	DNA161003LC_S48_S48_alignment.vdjca	DNA161003LC_S48_S48_alignment.vdjca	46850	45610	97.35	0	0.65	1.98	0.02	0	0	0
Thu Oct 20 115549 PDT 2016	DNA161003LC_S135_S135.assembled.removed.fastq	DNA161003LC_S135_S135_alignment.vdjca	DNA161003LC_S135_S135_alignment.vdjca	32591	31677	97.2	0	0.62	2.17	0.02	0	0	0
Thu Oct 20 115548 PDT 2016	DNA161003LC_S137_S137.assembled.removed.fastq	DNA161003LC_S137_S137_alignment.vdjca	DNA161003LC_S137_S137_alignment.vdjca	710	690	97.18	0	1.13	1.69	NA	0	0	0
Thu Oct 20 115513 PDT 2016	DNA161003LC_S54_S54.assembled.removed.fastq	DNA161003LC_S54_S54_alignment.vdjca	DNA161003LC_S54_S54_alignment.vdjca	22551	21903	97.13	0	0.62	2.25	NA	0	0	0
Thu Oct 20 115512 PDT 2016	DNA161003LC_S8_S8.assembled.removed.fastq	DNA161003LC_S8_S8_alignment.vdjca	DNA161003LC_S8_S8_alignment.vdjca	4599	4467	97.13	0	0.74	2.11	0.02	0	0	0
Thu Oct 20 115513 PDT 2016	DNA161003LC_S22_S22.assembled.removed.fastq	DNA161003LC_S22_S22_alignment.vdjca	DNA161003LC_S22_S22_alignment.vdjca	17645	17121	97.03	0	0.63	2.33	0.01	0	0	0
Thu Oct 20 115513 PDT 2016	DNA161003LC_S36_S36.assembled.removed.fastq	DNA161003LC_S36_S36_alignment.vdjca	DNA161003LC_S36_S36_alignment.vdjca	15813	15326	96.92	0	0.65	2.43	NA	0	0	0
Thu Oct 20 115513 PDT 2016	DNA161003LC_S46_S46.assembled.removed.fastq	DNA161003LC_S46_S46_alignment.vdjca	DNA161003LC_S46_S46_alignment.vdjca	39893	38641	96.86	0	0.82	2.3	0.02	0	0	0
Thu Oct 20 115513 PDT 2016	DNA161003LC_S69_S69.assembled.removed.fastq	DNA161003LC_S69_S69_alignment.vdjca	DNA161003LC_S69_S69_alignment.vdjca	29579	28651	96.86	0	0.83	2.3	0.01	0	0	0
Thu Oct 20 115514 PDT 2016	DNA161003LC_S60_S60.assembled.removed.fastq	DNA161003LC_S60_S60_alignment.vdjca	DNA161003LC_S60_S60_alignment.vdjca	91664	88771	96.84	0	0.79	2.35	0.02	0	0	0
Thu Oct 20 115514 PDT 2016	DNA161003LC_S59_S59.assembled.removed.fastq	DNA161003LC_S59_S59_alignment.vdjca	DNA161003LC_S59_S59_alignment.vdjca	86301	83522	96.78	0	0.78	2.41	0.03	0	0	0
Thu Oct 20 115549 PDT 2016	DNA161003LC_S136_S136.assembled.removed.fastq	DNA161003LC_S136_S136_alignment.vdjca	DNA161003LC_S136_S136_alignment.vdjca	40875	39539	96.73	0	0.8	2.45	0.02	0	0	0
Thu Oct 20 115513 PDT 2016	DNA161003LC_S2_S2.assembled.removed.fastq	DNA161003LC_S2_S2_alignment.vdjca	DNA161003LC_S2_S2_alignment.vdjca	13700	13251	96.72	0	0.79	2.49	NA	0	0	0
Thu Oct 20 115514 PDT 2016	DNA161003LC_S62_S62.assembled.removed.fastq	DNA161003LC_S62_S62_alignment.vdjca	DNA161003LC_S62_S62_alignment.vdjca	50648	48969	96.68	0	0.82	2.47	0.03	0	0	0
Thu Oct 20 115513 PDT 2016	DNA161003LC_S45_S45.assembled.removed.fastq	DNA161003LC_S45_S45_alignment.vdjca	DNA161003LC_S45_S45_alignment.vdjca	23917	23098	96.58	0	0.81	2.6	0.01	0	0	0
Thu Oct 20 115549 PDT 2016	DNA161003LC_S117_S117.assembled.removed.fastq	DNA161003LC_S117_S117_alignment.vdjca	DNA161003LC_S117_S117_alignment.vdjca	66612	64242	96.44	0	0.73	2.81	0.02	0	0	0
Thu Oct 20 115549 PDT 2016	DNA161003LC_S139_S139.assembled.removed.fastq	DNA161003LC_S139_S139_alignment.vdjca	DNA161003LC_S139_S139_alignment.vdjca	36113	34827	96.44	0	0.79	2.75	0.02	0	0	0
Thu Oct 20 115513 PDT 2016	DNA161003LC_S66_S66.assembled.removed.fastq	DNA161003LC_S66_S66_alignment.vdjca	DNA161003LC_S66_S66_alignment.vdjca	26565	25609	96.4	0	0.85	2.73	0.02	0	0	0
Thu Oct 20 115514 PDT 2016	DNA161003LC_S89_S89.assembled.removed.fastq	DNA161003LC_S89_S89_alignment.vdjca	DNA161003LC_S89_S89_alignment.vdjca	36565	35196	96.26	0	0.94	2.78	0.02	0	0	0
Thu Oct 20 115514 PDT 2016	DNA161003LC_S12_S12.assembled.removed.fastq	DNA161003LC_S12_S12_alignment.vdjca	DNA161003LC_S12_S12_alignment.vdjca	55036	52917	96.15	0	0.97	2.85	0.03	0	0	0
Thu Oct 20 115514 PDT 2016	DNA161003LC_S58_S58.assembled.removed.fastq	DNA161003LC_S58_S58_alignment.vdjca	DNA161003LC_S58_S58_alignment.vdjca	62419	59999	96.12	0	0.96	2.88	0.04	0	0	0
Thu Oct 20 115516 PDT 2016	DNA161003LC_S85_S85.assembled.removed.fastq	DNA161003LC_S85_S85_alignment.vdjca	DNA161003LC_S85_S85_alignment.vdjca	173195	166440	96.1	0	0.98	2.88	0.04	0	0	0
Thu Oct 20 115513 PDT 2016	DNA161003LC_S16_S16.assembled.removed.fastq	DNA161003LC_S16_S16_alignment.vdjca	DNA161003LC_S16_S16_alignment.vdjca	21055	20214	96.01	0	1.07	2.9	0.03	0	0	0
Thu Oct 20 115549 PDT 2016	DNA161003LC_S138_S138.assembled.removed.fastq	DNA161003LC_S138_S138_alignment.vdjca	DNA161003LC_S138_S138_alignment.vdjca	27008	25926	95.99	0	0.91	3.09	0	0	0	0
Thu Oct 20 115513 PDT 2016	DNA161003LC_S5_S5.assembled.removed.fastq	DNA161003LC_S5_S5_alignment.vdjca	DNA161003LC_S5_S5_alignment.vdjca	10181	9772	95.98	0	0.91	3.08	0.02	0	0	0
Thu Oct 20 115551 PDT 2016	DNA161003LC_S148_S148.assembled.removed.fastq	DNA161003LC_S148_S148_alignment.vdjca	DNA161003LC_S148_S148_alignment.vdjca	150196	143994	95.87	0	1	3.08	0.05	0	0	0
Thu Oct 20 115549 PDT 2016	DNA161003LC_S141_S141.assembled.removed.fastq	DNA161003LC_S141_S141_alignment.vdjca	DNA161003LC_S141_S141_alignment.vdjca	63680	61038	95.85	0	1.01	3.12	0.03	0	0	0
Thu Oct 20 115514 PDT 2016	DNA161003LC_S90_S90.assembled.removed.fastq	DNA161003LC_S90_S90_alignment.vdjca	DNA161003LC_S90_S90_alignment.vdjca	51582	49383	95.74	0	1.13	3.09	0.04	0	0	0
Thu Oct 20 115513 PDT 2016	DNA161003LC_S44_S44.assembled.removed.fastq	DNA161003LC_S44_S44_alignment.vdjca	DNA161003LC_S44_S44_alignment.vdjca	10242	9797	95.66	0	1.15	3.18	0.01	0	0	0
Thu Oct 20 115549 PDT 2016	DNA161003LC_S107_S107.assembled.removed.fastq	DNA161003LC_S107_S107_alignment.vdjca	DNA161003LC_S107_S107_alignment.vdjca	38108	36423	95.58	0	1.08	3.29	0.04	0	0	0
Thu Oct 20 115553 PDT 2016	DNA161003LC_S127_S127.assembled.removed.fastq	DNA161003LC_S127_S127_alignment.vdjca	DNA161003LC_S127_S127_alignment.vdjca	267119	255283	95.57	0	1.04	3.36	0.03	0	0	0
Thu Oct 20 115548 PDT 2016	DNA161003LC_S103_S103.assembled.removed.fastq	DNA161003LC_S103_S103_alignment.vdjca	DNA161003LC_S103_S103_alignment.vdjca	2542	2429	95.55	0	1.38	3.07	NA	0	0	0
Thu Oct 20 115514 PDT 2016	DNA161003LC_S49_S49.assembled.removed.fastq	DNA161003LC_S49_S49_alignment.vdjca	DNA161003LC_S49_S49_alignment.vdjca	81899	78253	95.55	0	1.13	3.27	0.05	0	0	0
Thu Oct 20 115513 PDT 2016	DNA161003LC_S68_S68.assembled.removed.fastq	DNA161003LC_S68_S68_alignment.vdjca	DNA161003LC_S68_S68_alignment.vdjca	7334	7003	95.49	0	1.24	3.25	0.03	0	0	0
Thu Oct 20 115549 PDT 2016	DNA161003LC_S154_S154.assembled.removed.fastq	DNA161003LC_S154_S154_alignment.vdjca	DNA161003LC_S154_S154_alignment.vdjca	67923	64854	95.48	0	1.05	3.44	0.02	0	0	0
Thu Oct 20 115550 PDT 2016	DNA161003LC_S113_S113.assembled.removed.fastq	DNA161003LC_S113_S113_alignment.vdjca	DNA161003LC_S113_S113_alignment.vdjca	89837	85761	95.46	0	1.22	3.27	0.05	0	0	0
Thu Oct 20 115513 PDT 2016	DNA161003LC_S71_S71.assembled.removed.fastq	DNA161003LC_S71_S71_alignment.vdjca	DNA161003LC_S71_S71_alignment.vdjca	26041	24860	95.46	0	1.22	3.29	0.02	0	0	0
Thu Oct 20 115552 PDT 2016	DNA161003LC_S161_S161.assembled.removed.fastq	DNA161003LC_S161_S161_alignment.vdjca	DNA161003LC_S161_S161_alignment.vdjca	181160	172912	95.45	0	1.03	3.48	0.03	0	0	0
Thu Oct 20 115549 PDT 2016	DNA161003LC_S140_S140.assembled.removed.fastq	DNA161003LC_S140_S140_alignment.vdjca	DNA161003LC_S140_S140_alignment.vdjca	13672	13049	95.44	0	1.05	3.47	0.03	0	0	0
Thu Oct 20 115550 PDT 2016	DNA161003LC_S116_S116.assembled.removed.fastq	DNA161003LC_S116_S116_alignment.vdjca	DNA161003LC_S116_S116_alignment.vdjca	133319	127145	95.37	0	1.15	3.46	0.02	0	0	0
Thu Oct 20 115513 PDT 2016	DNA161003LC_S19_S19.assembled.removed.fastq	DNA161003LC_S19_S19_alignment.vdjca	DNA161003LC_S19_S19_alignment.vdjca	12300	11731	95.37	0	1.15	3.46	0.02	0	0	0
Thu Oct 20 115512 PDT 2016	DNA161003LC_S1_S1.assembled.removed.fastq	DNA161003LC_S1_S1_alignment.vdjca	DNA161003LC_S1_S1_alignment.vdjca	4581	4367	95.33	0	1.2	3.47	NA	0	0	0
Thu Oct 20 115550 PDT 2016	DNA161003LC_S165_S165.assembled.removed.fastq	DNA161003LC_S165_S165_alignment.vdjca	DNA161003LC_S165_S165_alignment.vdjca	84426	80480	95.33	0	1.12	3.52	0.03	0	0	0
Thu Oct 20 115551 PDT 2016	DNA161003LC_S128_S128.assembled.removed.fastq	DNA161003LC_S128_S128_alignment.vdjca	DNA161003LC_S128_S128_alignment.vdjca	176125	167671	95.2	0	1.21	3.55	0.04	0	0	0
Thu Oct 20 115513 PDT 2016	DNA161003LC_S40_S40.assembled.removed.fastq	DNA161003LC_S40_S40_alignment.vdjca	DNA161003LC_S40_S40_alignment.vdjca	56360	53638	95.17	0	1.17	3.63	0.03	0	0	0
Thu Oct 20 115514 PDT 2016	DNA161003LC_S91_S91.assembled.removed.fastq	DNA161003LC_S91_S91_alignment.vdjca	DNA161003LC_S91_S91_alignment.vdjca	43757	41635	95.15	0	1.19	3.62	0.04	0	0	0
Thu Oct 20 115513 PDT 2016	DNA161003LC_S10_S10.assembled.removed.fastq	DNA161003LC_S10_S10_alignment.vdjca	DNA161003LC_S10_S10_alignment.vdjca	27659	26315	95.14	0	1.24	3.55	0.07	0	0	0
Thu Oct 20 115549 PDT 2016	DNA161003LC_S111_S111.assembled.removed.fastq	DNA161003LC_S111_S111_alignment.vdjca	DNA161003LC_S111_S111_alignment.vdjca	72947	69322	95.03	0	1.21	3.73	0.03	0	0	0
Thu Oct 20 115513 PDT 2016	DNA161003LC_S63_S63.assembled.removed.fastq	DNA161003LC_S63_S63_alignment.vdjca	DNA161003LC_S63_S63_alignment.vdjca	9182	8726	95.03	0	1.38	3.52	0.07	0	0	0
Thu Oct 20 115549 PDT 2016	DNA161003LC_S134_S134.assembled.removed.fastq	DNA161003LC_S134_S134_alignment.vdjca	DNA161003LC_S134_S134_alignment.vdjca	33684	32001	95	0	1.17	3.82	0.01	0	0	0
Thu Oct 20 115550 PDT 2016	DNA161003LC_S155_S155.assembled.removed.fastq	DNA161003LC_S155_S155_alignment.vdjca	DNA161003LC_S155_S155_alignment.vdjca	94358	89519	94.87	0	1.29	3.78	0.05	0	0	0
Thu Oct 20 115514 PDT 2016	DNA161003LC_S61_S61.assembled.removed.fastq	DNA161003LC_S61_S61_alignment.vdjca	DNA161003LC_S61_S61_alignment.vdjca	54240	51428	94.82	0	1.3	3.83	0.05	0	0	0
Thu Oct 20 115549 PDT 2016	DNA161003LC_S143_S143.assembled.removed.fastq	DNA161003LC_S143_S143_alignment.vdjca	DNA161003LC_S143_S143_alignment.vdjca	53873	51065	94.79	0	1.23	3.95	0.03	0	0	0
Thu Oct 20 115551 PDT 2016	DNA161003LC_S150_S150.assembled.removed.fastq	DNA161003LC_S150_S150_alignment.vdjca	DNA161003LC_S150_S150_alignment.vdjca	165423	156803	94.79	0	1.33	3.84	0.04	0	0	0
Thu Oct 20 115549 PDT 2016	DNA161003LC_S121_S121.assembled.removed.fastq	DNA161003LC_S121_S121_alignment.vdjca	DNA161003LC_S121_S121_alignment.vdjca	84687	80247	94.76	0	1.37	3.83	0.05	0	0	0
Thu Oct 20 115512 PDT 2016	DNA161003LC_S3_S3.assembled.removed.fastq	DNA161003LC_S3_S3_alignment.vdjca	DNA161003LC_S3_S3_alignment.vdjca	6979	6612	94.74	0	1.45	3.78	0.03	0	0	0
Thu Oct 20 115513 PDT 2016	DNA161003LC_S72_S72.assembled.removed.fastq	DNA161003LC_S72_S72_alignment.vdjca	DNA161003LC_S72_S72_alignment.vdjca	54850	51946	94.71	0	1.41	3.84	0.05	0	0	0
Thu Oct 20 115514 PDT 2016	DNA161003LC_S28_S28.assembled.removed.fastq	DNA161003LC_S28_S28_alignment.vdjca	DNA161003LC_S28_S28_alignment.vdjca	51649	48872	94.62	0	1.34	3.99	0.05	0	0	0
Thu Oct 20 115513 PDT 2016	DNA161003LC_S73_S73.assembled.removed.fastq	DNA161003LC_S73_S73_alignment.vdjca	DNA161003LC_S73_S73_alignment.vdjca	49622	46920	94.55	0	1.36	4.06	0.02	0	0	0
Thu Oct 20 115515 PDT 2016	DNA161003LC_S94_S94.assembled.removed.fastq	DNA161003LC_S94_S94_alignment.vdjca	DNA161003LC_S94_S94_alignment.vdjca	77198	72950	94.5	0	1.53	3.94	0.03	0	0	0
Thu Oct 20 115549 PDT 2016	DNA161003LC_S122_S122.assembled.removed.fastq	DNA161003LC_S122_S122_alignment.vdjca	DNA161003LC_S122_S122_alignment.vdjca	35855	33851	94.41	0	1.5	4.05	0.04	0	0	0
Thu Oct 20 115514 PDT 2016	DNA161003LC_S55_S55.assembled.removed.fastq	DNA161003LC_S55_S55_alignment.vdjca	DNA161003LC_S55_S55_alignment.vdjca	77874	73519	94.41	0	1.45	4.1	0.04	0	0	0
Thu Oct 20 115515 PDT 2016	DNA161003LC_S88_S88.assembled.removed.fastq	DNA161003LC_S88_S88_alignment.vdjca	DNA161003LC_S88_S88_alignment.vdjca	55009	51933	94.41	0	1.44	4.11	0.04	0	0	0
Thu Oct 20 115551 PDT 2016	DNA161003LC_S108_S108.assembled.removed.fastq	DNA161003LC_S108_S108_alignment.vdjca	DNA161003LC_S108_S108_alignment.vdjca	168709	159152	94.34	0	1.09	4.52	0.05	0	0	0
Thu Oct 20 115552 PDT 2016	DNA161003LC_S123_S123.assembled.removed.fastq	DNA161003LC_S123_S123_alignment.vdjca	DNA161003LC_S123_S123_alignment.vdjca	210083	198183	94.34	0	1.27	4.34	0.06	0	0	0
Thu Oct 20 115513 PDT 2016	DNA161003LC_S26_S26.assembled.removed.fastq	DNA161003LC_S26_S26_alignment.vdjca	DNA161003LC_S26_S26_alignment.vdjca	20857	19677	94.34	0	1.52	4.09	0.04	0	0	0
Thu Oct 20 115515 PDT 2016	DNA161003LC_S87_S87.assembled.removed.fastq	DNA161003LC_S87_S87_alignment.vdjca	DNA161003LC_S87_S87_alignment.vdjca	38369	36165	94.26	0	1.42	4.26	0.06	0	0	0
Thu Oct 20 115514 PDT 2016	DNA161003LC_S83_S83.assembled.removed.fastq	DNA161003LC_S83_S83_alignment.vdjca	DNA161003LC_S83_S83_alignment.vdjca	66331	62509	94.24	0	1.34	4.36	0.06	0	0	0
Thu Oct 20 115551 PDT 2016	DNA161003LC_S115_S115.assembled.removed.fastq	DNA161003LC_S115_S115_alignment.vdjca	DNA161003LC_S115_S115_alignment.vdjca	151121	142352	94.2	0	1.49	4.27	0.04	0	0	0
Thu Oct 20 115513 PDT 2016	DNA161003LC_S77_S77.assembled.removed.fastq	DNA161003LC_S77_S77_alignment.vdjca	DNA161003LC_S77_S77_alignment.vdjca	10803	10167	94.11	0	1.46	4.37	0.06	0	0	0
Thu Oct 20 115549 PDT 2016	DNA161003LC_S105_S105.assembled.removed.fastq	DNA161003LC_S105_S105_alignment.vdjca	DNA161003LC_S105_S105_alignment.vdjca	59982	56415	94.05	0	1.41	4.5	0.04	0	0	0
Thu Oct 20 115512 PDT 2016	DNA161003LC_S70_S70.assembled.removed.fastq	DNA161003LC_S70_S70_alignment.vdjca	DNA161003LC_S70_S70_alignment.vdjca	10793	10148	94.02	0	1.61	4.33	0.04	0	0	0
Thu Oct 20 115514 PDT 2016	DNA161003LC_S32_S32.assembled.removed.fastq	DNA161003LC_S32_S32_alignment.vdjca	DNA161003LC_S32_S32_alignment.vdjca	53626	50408	94	0	1.46	4.5	0.04	0	0	0
Thu Oct 20 115551 PDT 2016	DNA161003LC_S126_S126.assembled.removed.fastq	DNA161003LC_S126_S126_alignment.vdjca	DNA161003LC_S126_S126_alignment.vdjca	141121	132599	93.96	0	1.47	4.51	0.06	0	0	0
Thu Oct 20 115548 PDT 2016	DNA161003LC_S131_S131.assembled.removed.fastq	DNA161003LC_S131_S131_alignment.vdjca	DNA161003LC_S131_S131_alignment.vdjca	19304	18136	93.95	0	1.53	4.5	0.02	0	0	0
Thu Oct 20 115513 PDT 2016	DNA161003LC_S7_S7.assembled.removed.fastq	DNA161003LC_S7_S7_alignment.vdjca	DNA161003LC_S7_S7_alignment.vdjca	11460	10762	93.91	0	1.64	4.43	0.02	0	0	0
Thu Oct 20 115550 PDT 2016	DNA161003LC_S152_S152.assembled.removed.fastq	DNA161003LC_S152_S152_alignment.vdjca	DNA161003LC_S152_S152_alignment.vdjca	83034	77970	93.9	0	1.33	4.73	0.04	0	0	0
Thu Oct 20 115513 PDT 2016	DNA161003LC_S78_S78.assembled.removed.fastq	DNA161003LC_S78_S78_alignment.vdjca	DNA161003LC_S78_S78_alignment.vdjca	11884	11146	93.79	0	1.41	4.76	0.04	0	0	0
Thu Oct 20 115551 PDT 2016	DNA161003LC_S162_S162.assembled.removed.fastq	DNA161003LC_S162_S162_alignment.vdjca	DNA161003LC_S162_S162_alignment.vdjca	129642	121562	93.77	0	1.62	4.55	0.06	0	0	0
Thu Oct 20 115513 PDT 2016	DNA161003LC_S33_S33.assembled.removed.fastq	DNA161003LC_S33_S33_alignment.vdjca	DNA161003LC_S33_S33_alignment.vdjca	34043	31878	93.64	0	1.62	4.7	0.04	0	0	0
Thu Oct 20 115513 PDT 2016	DNA161003LC_S6_S6.assembled.removed.fastq	DNA161003LC_S6_S6_alignment.vdjca	DNA161003LC_S6_S6_alignment.vdjca	33047	30936	93.61	0	1.68	4.65	0.05	0	0	0
Thu Oct 20 115552 PDT 2016	DNA161003LC_S109_S109.assembled.removed.fastq	DNA161003LC_S109_S109_alignment.vdjca	DNA161003LC_S109_S109_alignment.vdjca	211906	198324	93.59	0	1.41	4.94	0.06	0	0	0
Thu Oct 20 115551 PDT 2016	DNA161003LC_S153_S153.assembled.removed.fastq	DNA161003LC_S153_S153_alignment.vdjca	DNA161003LC_S153_S153_alignment.vdjca	178713	167213	93.57	0	1.49	4.9	0.04	0	0	0
Thu Oct 20 115517 PDT 2016	DNA161003LC_S92_S92.assembled.removed.fastq	DNA161003LC_S92_S92_alignment.vdjca	DNA161003LC_S92_S92_alignment.vdjca	138851	129898	93.55	0	1.64	4.73	0.08	0	0	0
Thu Oct 20 115548 PDT 2016	DNA161003LC_S106_S106.assembled.removed.fastq	DNA161003LC_S106_S106_alignment.vdjca	DNA161003LC_S106_S106_alignment.vdjca	32673	30536	93.46	0	1.56	4.93	0.05	0	0	0
Thu Oct 20 115548 PDT 2016	DNA161003LC_S95_S95.assembled.removed.fastq	DNA161003LC_S95_S95_alignment.vdjca	DNA161003LC_S95_S95_alignment.vdjca	46831	43768	93.46	0	1.69	4.78	0.07	0	0	0
Thu Oct 20 115513 PDT 2016	DNA161003LC_S34_S34.assembled.removed.fastq	DNA161003LC_S34_S34_alignment.vdjca	DNA161003LC_S34_S34_alignment.vdjca	41818	39077	93.45	0	1.86	4.66	0.04	0	0	0
Thu Oct 20 115515 PDT 2016	DNA161003LC_S86_S86.assembled.removed.fastq	DNA161003LC_S86_S86_alignment.vdjca	DNA161003LC_S86_S86_alignment.vdjca	66499	62136	93.44	0	1.5	5	0.06	0	0	0
Thu Oct 20 115553 PDT 2016	DNA161003LC_S144_S144.assembled.removed.fastq	DNA161003LC_S144_S144_alignment.vdjca	DNA161003LC_S144_S144_alignment.vdjca	264377	246867	93.38	0	1.69	4.86	0.07	0	0	0
Thu Oct 20 115555 PDT 2016	DNA161003LC_S125_S125.assembled.removed.fastq	DNA161003LC_S125_S125_alignment.vdjca	DNA161003LC_S125_S125_alignment.vdjca	392235	365960	93.3	0	1.66	4.99	0.05	0	0	0
Thu Oct 20 115551 PDT 2016	DNA161003LC_S110_S110.assembled.removed.fastq	DNA161003LC_S110_S110_alignment.vdjca	DNA161003LC_S110_S110_alignment.vdjca	167345	156066	93.26	0	1.82	4.86	0.06	0	0	0
Thu Oct 20 115514 PDT 2016	DNA161003LC_S50_S50.assembled.removed.fastq	DNA161003LC_S50_S50_alignment.vdjca	DNA161003LC_S50_S50_alignment.vdjca	112221	104628	93.23	0	1.59	5.12	0.06	0	0	0
Thu Oct 20 115551 PDT 2016	DNA161003LC_S159_S159.assembled.removed.fastq	DNA161003LC_S159_S159_alignment.vdjca	DNA161003LC_S159_S159_alignment.vdjca	119775	111651	93.22	0	1.68	5.06	0.05	0	0	0
Thu Oct 20 115551 PDT 2016	DNA161003LC_S99_S99.assembled.removed.fastq	DNA161003LC_S99_S99_alignment.vdjca	DNA161003LC_S99_S99_alignment.vdjca	135923	126694	93.21	0	1.68	5.05	0.06	0	0	0
Thu Oct 20 115514 PDT 2016	DNA161003LC_S76_S76.assembled.removed.fastq	DNA161003LC_S76_S76_alignment.vdjca	DNA161003LC_S76_S76_alignment.vdjca	86123	80225	93.15	0	1.75	5.04	0.06	0	0	0
Thu Oct 20 115551 PDT 2016	DNA161003LC_S147_S147.assembled.removed.fastq	DNA161003LC_S147_S147_alignment.vdjca	DNA161003LC_S147_S147_alignment.vdjca	127203	118436	93.11	0	1.68	5.12	0.09	0	0	0
Thu Oct 20 115513 PDT 2016	DNA161003LC_S53_S53.assembled.removed.fastq	DNA161003LC_S53_S53_alignment.vdjca	DNA161003LC_S53_S53_alignment.vdjca	29041	27038	93.1	0	1.74	5.12	0.04	0	0	0
Thu Oct 20 115552 PDT 2016	DNA161003LC_S160_S160.assembled.removed.fastq	DNA161003LC_S160_S160_alignment.vdjca	DNA161003LC_S160_S160_alignment.vdjca	229996	214010	93.05	0	1.46	5.44	0.06	0	0	0
Thu Oct 20 115514 PDT 2016	DNA161003LC_S82_S82.assembled.removed.fastq	DNA161003LC_S82_S82_alignment.vdjca	DNA161003LC_S82_S82_alignment.vdjca	84847	78924	93.02	0	1.58	5.32	0.08	0	0	0
Thu Oct 20 115517 PDT 2016	DNA161003LC_S93_S93.assembled.removed.fastq	DNA161003LC_S93_S93_alignment.vdjca	DNA161003LC_S93_S93_alignment.vdjca	142239	132228	92.96	0	1.84	5.12	0.09	0	0	0
Thu Oct 20 115514 PDT 2016	DNA161003LC_S13_S13.assembled.removed.fastq	DNA161003LC_S13_S13_alignment.vdjca	DNA161003LC_S13_S13_alignment.vdjca	60391	56132	92.95	0	1.73	5.25	0.07	0	0	0
Thu Oct 20 115552 PDT 2016	DNA161003LC_S163_S163.assembled.removed.fastq	DNA161003LC_S163_S163_alignment.vdjca	DNA161003LC_S163_S163_alignment.vdjca	253426	235343	92.86	0	1.51	5.55	0.08	0	0	0
Thu Oct 20 115549 PDT 2016	DNA161003LC_S156_S156.assembled.removed.fastq	DNA161003LC_S156_S156_alignment.vdjca	DNA161003LC_S156_S156_alignment.vdjca	48356	44856	92.76	0	1.73	5.46	0.05	0	0	0
Thu Oct 20 115513 PDT 2016	DNA161003LC_S11_S11.assembled.removed.fastq	DNA161003LC_S11_S11_alignment.vdjca	DNA161003LC_S11_S11_alignment.vdjca	26889	24929	92.71	0	1.94	5.28	0.07	0	0	0
Thu Oct 20 115515 PDT 2016	DNA161003LC_S74_S74.assembled.removed.fastq	DNA161003LC_S74_S74_alignment.vdjca	DNA161003LC_S74_S74_alignment.vdjca	119816	111010	92.65	0	1.95	5.3	0.1	0	0	0
Thu Oct 20 115552 PDT 2016	DNA161003LC_S112_S112.assembled.removed.fastq	DNA161003LC_S112_S112_alignment.vdjca	DNA161003LC_S112_S112_alignment.vdjca	232436	215231	92.6	0	1.92	5.41	0.08	0	0	0
Thu Oct 20 115551 PDT 2016	DNA161003LC_S164_S164.assembled.removed.fastq	DNA161003LC_S164_S164_alignment.vdjca	DNA161003LC_S164_S164_alignment.vdjca	94932	87904	92.6	0	1.8	5.54	0.06	0	0	0
Thu Oct 20 115514 PDT 2016	DNA161003LC_S30_S30.assembled.removed.fastq	DNA161003LC_S30_S30_alignment.vdjca	DNA161003LC_S30_S30_alignment.vdjca	49328	45676	92.6	0	1.91	5.41	0.08	0	0	0
Thu Oct 20 115549 PDT 2016	DNA161003LC_S96_S96.assembled.removed.fastq	DNA161003LC_S96_S96_alignment.vdjca	DNA161003LC_S96_S96_alignment.vdjca	57655	53318	92.48	0	2	5.48	0.05	0	0	0
Thu Oct 20 115549 PDT 2016	DNA161003LC_S129_S129.assembled.removed.fastq	DNA161003LC_S129_S129_alignment.vdjca	DNA161003LC_S129_S129_alignment.vdjca	77242	71304	92.31	0	1.84	5.8	0.05	0	0	0
Thu Oct 20 115512 PDT 2016	DNA161003LC_S27_S27.assembled.removed.fastq	DNA161003LC_S27_S27_alignment.vdjca	DNA161003LC_S27_S27_alignment.vdjca	7715	7116	92.24	0	1.98	5.76	0.03	0	0	0
Thu Oct 20 115550 PDT 2016	DNA161003LC_S157_S157.assembled.removed.fastq	DNA161003LC_S157_S157_alignment.vdjca	DNA161003LC_S157_S157_alignment.vdjca	108195	99651	92.1	0	2.04	5.77	0.09	0	0	0
Thu Oct 20 115514 PDT 2016	DNA161003LC_S29_S29.assembled.removed.fastq	DNA161003LC_S29_S29_alignment.vdjca	DNA161003LC_S29_S29_alignment.vdjca	52607	48410	92.02	0	1.93	5.95	0.1	0	0	0
Thu Oct 20 115552 PDT 2016	DNA161003LC_S97_S97.assembled.removed.fastq	DNA161003LC_S97_S97_alignment.vdjca	DNA161003LC_S97_S97_alignment.vdjca	210515	193698	92.01	0	2.13	5.78	0.08	0	0	0
Thu Oct 20 115513 PDT 2016	DNA161003LC_S31_S31.assembled.removed.fastq	DNA161003LC_S31_S31_alignment.vdjca	DNA161003LC_S31_S31_alignment.vdjca	40344	37100	91.96	0	1.99	6.02	0.04	0	0	0
Thu Oct 20 115549 PDT 2016	DNA161003LC_S100_S100.assembled.removed.fastq	DNA161003LC_S100_S100_alignment.vdjca	DNA161003LC_S100_S100_alignment.vdjca	58578	53814	91.87	0	2.03	6.05	0.05	0	0	0
Thu Oct 20 115513 PDT 2016	DNA161003LC_S35_S35.assembled.removed.fastq	DNA161003LC_S35_S35_alignment.vdjca	DNA161003LC_S35_S35_alignment.vdjca	58109	53335	91.78	0	2.19	5.93	0.1	0	0	0
Thu Oct 20 115553 PDT 2016	DNA161003LC_S124_S124.assembled.removed.fastq	DNA161003LC_S124_S124_alignment.vdjca	DNA161003LC_S124_S124_alignment.vdjca	283409	259673	91.62	0	1.89	6.42	0.07	0	0	0
Thu Oct 20 115551 PDT 2016	DNA161003LC_S158_S158.assembled.removed.fastq	DNA161003LC_S158_S158_alignment.vdjca	DNA161003LC_S158_S158_alignment.vdjca	134035	122685	91.53	0	2.07	6.31	0.09	0	0	0
Thu Oct 20 115514 PDT 2016	DNA161003LC_S17_S17.assembled.removed.fastq	DNA161003LC_S17_S17_alignment.vdjca	DNA161003LC_S17_S17_alignment.vdjca	68952	63091	91.5	0	2.24	6.19	0.07	0	0	0
Thu Oct 20 115512 PDT 2016	DNA161003LC_S43_S43.assembled.removed.fastq	DNA161003LC_S43_S43_alignment.vdjca	DNA161003LC_S43_S43_alignment.vdjca	11566	10583	91.5	0	2.38	6.12	NA	0	0	0
Thu Oct 20 115514 PDT 2016	DNA161003LC_S84_S84.assembled.removed.fastq	DNA161003LC_S84_S84_alignment.vdjca	DNA161003LC_S84_S84_alignment.vdjca	111099	101624	91.47	0	2.11	6.33	0.09	0	0	0
Thu Oct 20 115550 PDT 2016	DNA161003LC_S145_S145.assembled.removed.fastq	DNA161003LC_S145_S145_alignment.vdjca	DNA161003LC_S145_S145_alignment.vdjca	121580	111029	91.32	0	2.13	6.45	0.1	0	0	0
Thu Oct 20 115513 PDT 2016	DNA161003LC_S4_S4.assembled.removed.fastq	DNA161003LC_S4_S4_alignment.vdjca	DNA161003LC_S4_S4_alignment.vdjca	12548	11459	91.32	0	2.1	6.54	0.03	0	0	0
Thu Oct 20 115551 PDT 2016	DNA161003LC_S98_S98.assembled.removed.fastq	DNA161003LC_S98_S98_alignment.vdjca	DNA161003LC_S98_S98_alignment.vdjca	134624	122394	90.92	0	2.39	6.6	0.1	0	0	0
Thu Oct 20 115552 PDT 2016	DNA161003LC_S149_S149.assembled.removed.fastq	DNA161003LC_S149_S149_alignment.vdjca	DNA161003LC_S149_S149_alignment.vdjca	270676	246036	90.9	0	1.99	7.04	0.07	0	0	0
Thu Oct 20 115513 PDT 2016	DNA161003LC_S21_S21.assembled.removed.fastq	DNA161003LC_S21_S21_alignment.vdjca	DNA161003LC_S21_S21_alignment.vdjca	16905	15262	90.28	0	2.31	7.37	0.04	0	0	0
Thu Oct 20 115549 PDT 2016	DNA161003LC_S151_S151.assembled.removed.fastq	DNA161003LC_S151_S151_alignment.vdjca	DNA161003LC_S151_S151_alignment.vdjca	71069	64124	90.23	0	2.49	7.23	0.06	0	0	0
Thu Oct 20 115515 PDT 2016	DNA161003LC_S38_S38.assembled.removed.fastq	DNA161003LC_S38_S38_alignment.vdjca	DNA161003LC_S38_S38_alignment.vdjca	143275	129140	90.13	0	2.05	7.74	0.07	0	0	0
Thu Oct 20 115514 PDT 2016	DNA161003LC_S75_S75.assembled.removed.fastq	DNA161003LC_S75_S75_alignment.vdjca	DNA161003LC_S75_S75_alignment.vdjca	85037	76630	90.11	0	2.53	7.26	0.1	0	0	0
Thu Oct 20 115513 PDT 2016	DNA161003LC_S15_S15.assembled.removed.fastq	DNA161003LC_S15_S15_alignment.vdjca	DNA161003LC_S15_S15_alignment.vdjca	43867	39423	89.87	0	2.56	7.5	0.07	0	0	0
Thu Oct 20 115513 PDT 2016	DNA161003LC_S42_S42.assembled.removed.fastq	DNA161003LC_S42_S42_alignment.vdjca	DNA161003LC_S42_S42_alignment.vdjca	26023	23382	89.85	0	2.79	7.32	0.04	0	0	0
Thu Oct 20 115522 PDT 2016	DNA161003LC_S47_S47.assembled.removed.fastq	DNA161003LC_S47_S47_alignment.vdjca	DNA161003LC_S47_S47_alignment.vdjca	635331	570264	89.76	0	1.98	8.2	0.07	0	0	0
Thu Oct 20 115513 PDT 2016	DNA161003LC_S20_S20.assembled.removed.fastq	DNA161003LC_S20_S20_alignment.vdjca	DNA161003LC_S20_S20_alignment.vdjca	27335	24420	89.34	0	2.68	7.92	0.06	0	0	0
Thu Oct 20 115550 PDT 2016	DNA161003LC_S146_S146.assembled.removed.fastq	DNA161003LC_S146_S146_alignment.vdjca	DNA161003LC_S146_S146_alignment.vdjca	96516	85930	89.03	0	2.88	8.01	0.08	0	0	0
Thu Oct 20 115514 PDT 2016	DNA161003LC_S14_S14.assembled.removed.fastq	DNA161003LC_S14_S14_alignment.vdjca	DNA161003LC_S14_S14_alignment.vdjca	72693	64597	88.86	0	2.67	8.39	0.08	0	0	0
Thu Oct 20 115551 PDT 2016	DNA161003LC_S132_S132.assembled.removed.fastq	DNA161003LC_S132_S132_alignment.vdjca	DNA161003LC_S132_S132_alignment.vdjca	148133	131601	88.84	0	2.87	8.2	0.09	0	0	0
Thu Oct 20 115514 PDT 2016	DNA161003LC_S37_S37.assembled.removed.fastq	DNA161003LC_S37_S37_alignment.vdjca	DNA161003LC_S37_S37_alignment.vdjca	55116	48878	88.68	0	2.97	8.23	0.12	0	0	0
Thu Oct 20 115513 PDT 2016	DNA161003LC_S18_S18.assembled.removed.fastq	DNA161003LC_S18_S18_alignment.vdjca	DNA161003LC_S18_S18_alignment.vdjca	22707	20076	88.41	0	3.02	8.5	0.07	0	0	0
Thu Oct 20 115551 PDT 2016	DNA161003LC_S133_S133.assembled.removed.fastq	DNA161003LC_S133_S133_alignment.vdjca	DNA161003LC_S133_S133_alignment.vdjca	214137	189307	88.4	0	2.73	8.77	0.09	0	0	0
Thu Oct 20 115549 PDT 2016	DNA161003LC_S130_S130.assembled.removed.fastq	DNA161003LC_S130_S130_alignment.vdjca	DNA161003LC_S130_S130_alignment.vdjca	58325	51547	88.38	0	3.11	8.42	0.09	0	0	0
Thu Oct 20 115512 PDT 2016	DNA161003LC_S41_S41.assembled.removed.fastq	DNA161003LC_S41_S41_alignment.vdjca	DNA161003LC_S41_S41_alignment.vdjca	8523	7511	88.13	0	2.9	8.94	0.04	0	0	0
Thu Oct 20 115547 PDT 2016	DNA161003LC_S170_S170.assembled.removed.fastq	DNA161003LC_S170_S170_alignment.vdjca	DNA161003LC_S170_S170_alignment.vdjca	25	22	88	0	NA	12	NA	0	0	0
Thu Oct 20 115549 PDT 2016	DNA161003LC_S101_S101.assembled.removed.fastq	DNA161003LC_S101_S101_alignment.vdjca	DNA161003LC_S101_S101_alignment.vdjca	45624	39840	87.32	0	3.33	9.3	0.05	0	0	0
Thu Oct 20 115549 PDT 2016	DNA161003LC_S102_S102.assembled.removed.fastq	DNA161003LC_S102_S102_alignment.vdjca	DNA161003LC_S102_S102_alignment.vdjca	11783	10263	87.1	0	2.97	9.9	0.03	0	0	0
Thu Oct 20 115548 PDT 2016	DNA161003LC_S169_S169.assembled.removed.fastq	DNA161003LC_S169_S169_alignment.vdjca	DNA161003LC_S169_S169_alignment.vdjca	63	49	77.78	0	1.59	20.63	NA	0	0	0

## Sheet: assemble
analysis.date	inputs	output	command	clonotype.count	avg.reads.per.clonotype	total.reads.used	pct.total.reads.used	pct.total.clonal.seq.analyzed	pct.reads.used.as.core	pct.reads.used.mapped.low.quality	pct.reads.used.PCR.error.corr.clustered	pct.reads.used.pre.clust.similar.VJC	pct.reads.dropped.no.clonal.sequence	pct.reads.dropped.low.quality	pct.reads.dropped.failed.mapping	pct.reads.dropped.low.qual.clones	clonotypes.elim.error.corr	clonotypes.dropped.low.qual	clonotypes.pre.clust.similar.VJC
Thu Oct 20 120714 PDT 2016	DNA161003LC_S51_S51_alignment.vdjca	DNA161003LC_S51_S51_alignment_clones.clns	DNA161003LC_S51_S51_alignment_clones.clns	6458	15.23	98355	89.76	92.35	98.34	1.66	2.8	0	4.27	0	1.88	0	900	0	0
Thu Oct 20 120711 PDT 2016	DNA161003LC_S25_S25_alignment.vdjca	DNA161003LC_S25_S25_alignment_clones.clns	DNA161003LC_S25_S25_alignment_clones.clns	2341	9.33	21840	89.59	93.74	98.15	1.85	4.42	0	2.78	0	2.47	0	318	0	0
Thu Oct 20 120723 PDT 2016	DNA161003LC_S79_S79_alignment.vdjca	DNA161003LC_S79_S79_alignment_clones.clns	DNA161003LC_S79_S79_alignment_clones.clns	32623	3.13	102098	88.86	88.98	97.52	2.48	0.14	0	4.48	0	5.72	0	113	0	0
Thu Oct 20 120711 PDT 2016	DNA161003LC_S39_S39_alignment.vdjca	DNA161003LC_S39_S39_alignment_clones.clns	DNA161003LC_S39_S39_alignment_clones.clns	3101	9.95	30847	88.5	91.63	97.81	2.19	3.42	0	4.21	0	3.02	0	560	0	0
Thu Oct 20 120718 PDT 2016	DNA161003LC_S81_S81_alignment.vdjca	DNA161003LC_S81_S81_alignment_clones.clns	DNA161003LC_S81_S81_alignment_clones.clns	22326	2.09	46572	88.34	88.42	97.97	2.03	0.08	0	3.53	0	7.38	0	35	0	0
Thu Oct 20 120734 PDT 2016	DNA161003LC_S120_S120_alignment.vdjca	DNA161003LC_S120_S120_alignment_clones.clns	DNA161003LC_S120_S120_alignment_clones.clns	4274	17.17	73382	88.24	92.16	98.04	1.96	4.26	0	4.15	0	2.23	0	862	0	0
Thu Oct 20 120711 PDT 2016	DNA161003LC_S23_S23_alignment.vdjca	DNA161003LC_S23_S23_alignment_clones.clns	DNA161003LC_S23_S23_alignment_clones.clns	3006	7.21	21674	87.58	90.94	98.4	1.6	3.7	0	3.77	0	3.6	0	245	0	0
Thu Oct 20 120734 PDT 2016	DNA161003LC_S118_S118_alignment.vdjca	DNA161003LC_S118_S118_alignment_clones.clns	DNA161003LC_S118_S118_alignment_clones.clns	4992	13.75	68625	87.44	91.05	98.16	1.84	3.96	0	4.59	0	2.77	0	564	0	0
Thu Oct 20 120721 PDT 2016	DNA161003LC_S80_S80_alignment.vdjca	DNA161003LC_S80_S80_alignment_clones.clns	DNA161003LC_S80_S80_alignment_clones.clns	27423	2.8	76828	87	87.09	97.62	2.38	0.11	0	5.56	0	5.98	0	71	0	0
Thu Oct 20 120711 PDT 2016	DNA161003LC_S9_S9_alignment.vdjca	DNA161003LC_S9_S9_alignment_clones.clns	DNA161003LC_S9_S9_alignment_clones.clns	2898	6.38	18484	86.7	89.57	97.77	2.23	3.21	0	5.2	0	3.28	0	361	0	0
Thu Oct 20 120713 PDT 2016	DNA161003LC_S64_S64_alignment.vdjca	DNA161003LC_S64_S64_alignment_clones.clns	DNA161003LC_S64_S64_alignment_clones.clns	6811	5.83	39685	86.16	87.83	97.9	2.1	1.9	0	7.39	0	3.08	0	499	0	0
Thu Oct 20 120711 PDT 2016	DNA161003LC_S24_S24_alignment.vdjca	DNA161003LC_S24_S24_alignment_clones.clns	DNA161003LC_S24_S24_alignment_clones.clns	3529	5.18	18281	85.8	87.5	98.17	1.83	1.94	0	7.54	0	2.54	0	218	0	0
Thu Oct 20 120712 PDT 2016	DNA161003LC_S56_S56_alignment.vdjca	DNA161003LC_S56_S56_alignment_clones.clns	DNA161003LC_S56_S56_alignment_clones.clns	4460	7.01	31262	85.53	86.88	97.28	2.72	1.55	0	7.63	0	3.59	0	336	0	0
Thu Oct 20 120733 PDT 2016	DNA161003LC_S104_S104_alignment.vdjca	DNA161003LC_S104_S104_alignment_clones.clns	DNA161003LC_S104_S104_alignment_clones.clns	3688	7.92	29227	85.33	87.76	98.03	1.97	2.78	0	7.28	0	2.58	0	469	0	0
Thu Oct 20 120734 PDT 2016	DNA161003LC_S119_S119_alignment.vdjca	DNA161003LC_S119_S119_alignment_clones.clns	DNA161003LC_S119_S119_alignment_clones.clns	5706	9.27	52872	84.77	86.79	97.96	2.04	2.32	0	8.16	0	2.51	0	549	0	0
Thu Oct 20 120710 PDT 2016	DNA161003LC_S2_S2_alignment.vdjca	DNA161003LC_S2_S2_alignment_clones.clns	DNA161003LC_S2_S2_alignment_clones.clns	3096	3.66	11339	82.77	84.08	97.73	2.27	1.56	0	7.61	0	5.03	0	132	0	0
Thu Oct 20 120711 PDT 2016	DNA161003LC_S22_S22_alignment.vdjca	DNA161003LC_S22_S22_alignment_clones.clns	DNA161003LC_S22_S22_alignment_clones.clns	2771	5.21	14430	81.78	83.45	97.99	2.01	2	0	10.2	0	3.38	0	213	0	0
Thu Oct 20 120733 PDT 2016	DNA161003LC_S135_S135_alignment.vdjca	DNA161003LC_S135_S135_alignment_clones.clns	DNA161003LC_S135_S135_alignment_clones.clns	4084	6.48	26457	81.18	83.11	97.77	2.23	2.32	0	10.96	0	3.13	0	333	0	0
Thu Oct 20 120711 PDT 2016	DNA161003LC_S54_S54_alignment.vdjca	DNA161003LC_S54_S54_alignment_clones.clns	DNA161003LC_S54_S54_alignment_clones.clns	2749	6.6	18138	80.43	81.5	97.8	2.2	1.32	0	11	0	4.62	0	197	0	0
Thu Oct 20 120711 PDT 2016	DNA161003LC_S69_S69_alignment.vdjca	DNA161003LC_S69_S69_alignment_clones.clns	DNA161003LC_S69_S69_alignment_clones.clns	2937	8.1	23785	80.41	84.21	97.43	2.57	4.5	0	9.12	0	3.54	0	254	0	0
Thu Oct 20 120712 PDT 2016	DNA161003LC_S65_S65_alignment.vdjca	DNA161003LC_S65_S65_alignment_clones.clns	DNA161003LC_S65_S65_alignment_clones.clns	4528	7.71	34895	79.5	81.6	98.05	1.95	2.57	0	13.86	0	2.12	0	459	0	0
Thu Oct 20 120711 PDT 2016	DNA161003LC_S45_S45_alignment.vdjca	DNA161003LC_S45_S45_alignment_clones.clns	DNA161003LC_S45_S45_alignment_clones.clns	2615	7.2	18834	78.75	80.06	97.96	2.04	1.64	0	13.93	0	2.58	0	242	0	0
Thu Oct 20 120710 PDT 2016	DNA161003LC_S8_S8_alignment.vdjca	DNA161003LC_S8_S8_alignment_clones.clns	DNA161003LC_S8_S8_alignment_clones.clns	1240	2.92	3616	78.63	80.02	98.1	1.9	1.74	0	14.24	0	2.87	0	49	0	0
Thu Oct 20 120734 PDT 2016	DNA161003LC_S117_S117_alignment.vdjca	DNA161003LC_S117_S117_alignment_clones.clns	DNA161003LC_S117_S117_alignment_clones.clns	4300	12.14	52222	78.4	80.57	97.08	2.92	2.7	0	11.36	0	4.51	0	646	0	0
Thu Oct 20 120733 PDT 2016	DNA161003LC_S139_S139_alignment.vdjca	DNA161003LC_S139_S139_alignment_clones.clns	DNA161003LC_S139_S139_alignment_clones.clns	3656	7.48	27352	75.74	79.55	96.91	3.09	4.79	0	12.72	0	4.18	0	312	0	0
Thu Oct 20 120714 PDT 2016	DNA161003LC_S57_S57_alignment.vdjca	DNA161003LC_S57_S57_alignment_clones.clns	DNA161003LC_S57_S57_alignment_clones.clns	8712	6.85	59638	75.57	77.79	98.16	1.84	2.85	0	17.85	0	1.92	0	566	0	0
Thu Oct 20 120734 PDT 2016	DNA161003LC_S134_S134_alignment.vdjca	DNA161003LC_S134_S134_alignment_clones.clns	DNA161003LC_S134_S134_alignment_clones.clns	6075	4.18	25377	75.34	76.62	97.84	2.16	1.67	0	13.78	0	4.61	0	293	0	0
Thu Oct 20 120734 PDT 2016	DNA161003LC_S136_S136_alignment.vdjca	DNA161003LC_S136_S136_alignment_clones.clns	DNA161003LC_S136_S136_alignment_clones.clns	5481	5.57	30516	74.66	76.51	98.2	1.8	2.43	0	17.32	0	2.89	0	201	0	0
Thu Oct 20 120710 PDT 2016	DNA161003LC_S5_S5_alignment.vdjca	DNA161003LC_S5_S5_alignment_clones.clns	DNA161003LC_S5_S5_alignment_clones.clns	1650	4.56	7517	73.83	75.06	97.58	2.42	1.64	0	15.28	0	5.64	0	91	0	0
Thu Oct 20 120712 PDT 2016	DNA161003LC_S66_S66_alignment.vdjca	DNA161003LC_S66_S66_alignment_clones.clns	DNA161003LC_S66_S66_alignment_clones.clns	4586	4.27	19587	73.73	75.51	98.33	1.67	2.36	0	18.07	0	2.82	0	147	0	0
Thu Oct 20 120737 PDT 2016	DNA161003LC_S114_S114_alignment.vdjca	DNA161003LC_S114_S114_alignment_clones.clns	DNA161003LC_S114_S114_alignment_clones.clns	11058	8.26	91317	73.38	74.38	97.7	2.3	1.34	0	23.02	0	1.34	0	827	0	0
Thu Oct 20 120711 PDT 2016	DNA161003LC_S36_S36_alignment.vdjca	DNA161003LC_S36_S36_alignment_clones.clns	DNA161003LC_S36_S36_alignment_clones.clns	5251	2.21	11598	73.34	74.36	97.87	2.13	1.36	0	12.37	0	10.19	0	128	0	0
Thu Oct 20 120733 PDT 2016	DNA161003LC_S138_S138_alignment.vdjca	DNA161003LC_S138_S138_alignment_clones.clns	DNA161003LC_S138_S138_alignment_clones.clns	3663	5.41	19806	73.33	74.06	97.55	2.45	0.98	0	17.48	0	4.45	0	137	0	0
Thu Oct 20 120712 PDT 2016	DNA161003LC_S48_S48_alignment.vdjca	DNA161003LC_S48_S48_alignment_clones.clns	DNA161003LC_S48_S48_alignment_clones.clns	5539	6.19	34312	73.24	75.28	98.34	1.66	2.71	0	19.53	0	2.54	0	344	0	0
Thu Oct 20 120732 PDT 2016	DNA161003LC_S140_S140_alignment.vdjca	DNA161003LC_S140_S140_alignment_clones.clns	DNA161003LC_S140_S140_alignment_clones.clns	2479	4.04	10004	73.17	73.87	97.86	2.14	0.95	0	18.9	0	2.67	0	83	0	0
Thu Oct 20 120710 PDT 2016	DNA161003LC_S67_S67_alignment.vdjca	DNA161003LC_S67_S67_alignment_clones.clns	DNA161003LC_S67_S67_alignment_clones.clns	585	2.31	1354	70.89	71.57	98.61	1.39	0.95	0	24.55	0	2.25	0	10	0	0
Thu Oct 20 120730 PDT 2016	DNA161003LC_S137_S137_alignment.vdjca	DNA161003LC_S137_S137_alignment_clones.clns	DNA161003LC_S137_S137_alignment_clones.clns	315	1.59	501	70.56	71.13	99.41	0.59	0.79	0	22.11	0	3.94	0	3	0	0
Thu Oct 20 120733 PDT 2016	DNA161003LC_S131_S131_alignment.vdjca	DNA161003LC_S131_S131_alignment_clones.clns	DNA161003LC_S131_S131_alignment_clones.clns	5857	2.3	13486	69.86	70.67	98.11	1.89	1.15	0	15	0	8.27	0	124	0	0
Thu Oct 20 120711 PDT 2016	DNA161003LC_S19_S19_alignment.vdjca	DNA161003LC_S19_S19_alignment_clones.clns	DNA161003LC_S19_S19_alignment_clones.clns	3839	2.22	8507	69.16	69.74	98.45	1.55	0.83	0	22.26	0	3.37	0	51	0	0
Thu Oct 20 120712 PDT 2016	DNA161003LC_S46_S46_alignment.vdjca	DNA161003LC_S46_S46_alignment_clones.clns	DNA161003LC_S46_S46_alignment_clones.clns	5126	5.36	27459	68.83	70.98	98.1	1.9	3.03	0	22.82	0	3.06	0	370	0	0
Thu Oct 20 120731 PDT 2016	DNA161003LC_S103_S103_alignment.vdjca	DNA161003LC_S103_S103_alignment_clones.clns	DNA161003LC_S103_S103_alignment_clones.clns	805	2.13	1714	67.43	67.82	98.67	1.33	0.58	0	25.45	0	2.28	0	9	0	0
Thu Oct 20 120736 PDT 2016	DNA161003LC_S154_S154_alignment.vdjca	DNA161003LC_S154_S154_alignment_clones.clns	DNA161003LC_S154_S154_alignment_clones.clns	12995	3.51	45586	67.11	67.87	97.74	2.26	1.11	0	23.81	0	3.81	0	280	0	0
Thu Oct 20 120734 PDT 2016	DNA161003LC_S89_S89_alignment.vdjca	DNA161003LC_S89_S89_alignment_clones.clns	DNA161003LC_S89_S89_alignment_clones.clns	9762	2.51	24527	67.08	67.81	98	2	1.07	0	23.61	0	4.84	0	145	0	0
Thu Oct 20 120734 PDT 2016	DNA161003LC_S111_S111_alignment.vdjca	DNA161003LC_S111_S111_alignment_clones.clns	DNA161003LC_S111_S111_alignment_clones.clns	7265	6.67	48431	66.39	68.35	97.11	2.89	2.86	0	23.2	0	3.49	0	509	0	0
Thu Oct 20 120711 PDT 2016	DNA161003LC_S16_S16_alignment.vdjca	DNA161003LC_S16_S16_alignment_clones.clns	DNA161003LC_S16_S16_alignment_clones.clns	3796	3.65	13860	65.83	67.34	97.5	2.5	2.25	0	24.79	0	3.88	0	178	0	0
Thu Oct 20 120734 PDT 2016	DNA161003LC_S143_S143_alignment.vdjca	DNA161003LC_S143_S143_alignment_clones.clns	DNA161003LC_S143_S143_alignment_clones.clns	6634	5.29	35083	65.12	66.58	97.9	2.1	2.19	0	25.12	0	3.08	0	402	0	0
Thu Oct 20 120714 PDT 2016	DNA161003LC_S59_S59_alignment.vdjca	DNA161003LC_S59_S59_alignment_clones.clns	DNA161003LC_S59_S59_alignment_clones.clns	6756	8.26	55797	64.65	67.82	97.25	2.75	4.67	0	26.52	0	2.44	0	681	0	0
Thu Oct 20 120711 PDT 2016	DNA161003LC_S68_S68_alignment.vdjca	DNA161003LC_S68_S68_alignment_clones.clns	DNA161003LC_S68_S68_alignment_clones.clns	1903	2.49	4739	64.62	64.92	97.92	2.08	0.46	0	24.12	0	6.45	0	20	0	0
Thu Oct 20 120713 PDT 2016	DNA161003LC_S73_S73_alignment.vdjca	DNA161003LC_S73_S73_alignment_clones.clns	DNA161003LC_S73_S73_alignment_clones.clns	6260	5.09	31850	64.19	65.62	97.76	2.24	2.19	0	25.59	0	3.35	0	373	0	0
Thu Oct 20 120718 PDT 2016	DNA161003LC_S60_S60_alignment.vdjca	DNA161003LC_S60_S60_alignment_clones.clns	DNA161003LC_S60_S60_alignment_clones.clns	22775	2.58	58792	64.14	65	98.32	1.68	1.32	0	28.81	0	3.04	0	281	0	0
Thu Oct 20 120734 PDT 2016	DNA161003LC_S141_S141_alignment.vdjca	DNA161003LC_S141_S141_alignment_clones.clns	DNA161003LC_S141_S141_alignment_clones.clns	6628	6	39747	62.42	63.98	97.9	2.1	2.44	0	29.3	0	2.58	0	480	0	0
Thu Oct 20 120711 PDT 2016	DNA161003LC_S44_S44_alignment.vdjca	DNA161003LC_S44_S44_alignment_clones.clns	DNA161003LC_S44_S44_alignment_clones.clns	1610	3.97	6392	62.41	63.63	97.97	2.03	1.92	0	30.08	0	1.94	0	87	0	0
Thu Oct 20 120710 PDT 2016	DNA161003LC_S7_S7_alignment.vdjca	DNA161003LC_S7_S7_alignment_clones.clns	DNA161003LC_S7_S7_alignment_clones.clns	1952	3.66	7144	62.34	62.95	97.75	2.25	0.97	0	28.11	0	2.85	0	64	0	0
Thu Oct 20 120711 PDT 2016	DNA161003LC_S70_S70_alignment.vdjca	DNA161003LC_S70_S70_alignment_clones.clns	DNA161003LC_S70_S70_alignment_clones.clns	1702	3.93	6681	61.9	62.41	98.2	1.8	0.82	0	28.76	0	2.85	0	51	0	0
Thu Oct 20 120713 PDT 2016	DNA161003LC_S40_S40_alignment.vdjca	DNA161003LC_S40_S40_alignment_clones.clns	DNA161003LC_S40_S40_alignment_clones.clns	8042	4.31	34644	61.47	62.9	98.16	1.84	2.28	0	30.56	0	1.71	0	238	0	0
Thu Oct 20 120737 PDT 2016	DNA161003LC_S165_S165_alignment.vdjca	DNA161003LC_S165_S165_alignment_clones.clns	DNA161003LC_S165_S165_alignment_clones.clns	14378	3.58	51441	60.93	61.63	97.93	2.07	1.14	0	30.86	0	2.83	0	262	0	0
Thu Oct 20 120710 PDT 2016	DNA161003LC_S1_S1_alignment.vdjca	DNA161003LC_S1_S1_alignment_clones.clns	DNA161003LC_S1_S1_alignment_clones.clns	1470	1.9	2788	60.86	61.3	98.36	1.64	0.71	0	29.49	0	4.54	0	18	0	0
Thu Oct 20 120738 PDT 2016	DNA161003LC_S116_S116_alignment.vdjca	DNA161003LC_S116_S116_alignment_clones.clns	DNA161003LC_S116_S116_alignment_clones.clns	14213	5.68	80690	60.52	60.99	97.37	2.63	0.76	0	32.16	0	2.21	0	337	0	0
Thu Oct 20 120713 PDT 2016	DNA161003LC_S62_S62_alignment.vdjca	DNA161003LC_S62_S62_alignment_clones.clns	DNA161003LC_S62_S62_alignment_clones.clns	7603	4.03	30640	60.5	62.2	97.23	2.77	2.75	0	31.68	0	2.8	0	331	0	0
Thu Oct 20 120740 PDT 2016	DNA161003LC_S128_S128_alignment.vdjca	DNA161003LC_S128_S128_alignment_clones.clns	DNA161003LC_S128_S128_alignment_clones.clns	14683	7.19	105542	59.92	62.02	97.93	2.07	3.37	0	31.01	0	2.17	0	902	0	0
Thu Oct 20 120712 PDT 2016	DNA161003LC_S71_S71_alignment.vdjca	DNA161003LC_S71_S71_alignment_clones.clns	DNA161003LC_S71_S71_alignment_clones.clns	4164	3.69	15357	58.97	60.43	97.99	2.01	2.41	0	31.84	0	3.19	0	214	0	0
Thu Oct 20 120710 PDT 2016	DNA161003LC_S3_S3_alignment.vdjca	DNA161003LC_S3_S3_alignment_clones.clns	DNA161003LC_S3_S3_alignment_clones.clns	1266	3.25	4114	58.95	60.12	98.24	1.76	1.95	0	28.23	0	6.39	0	53	0	0
Thu Oct 20 120713 PDT 2016	DNA161003LC_S12_S12_alignment.vdjca	DNA161003LC_S12_S12_alignment_clones.clns	DNA161003LC_S12_S12_alignment_clones.clns	10370	3.09	32091	58.31	59.78	98.2	1.8	2.46	0	34	0	2.37	0	296	0	0
Thu Oct 20 120734 PDT 2016	DNA161003LC_S107_S107_alignment.vdjca	DNA161003LC_S107_S107_alignment_clones.clns	DNA161003LC_S107_S107_alignment_clones.clns	8506	2.56	21797	57.2	58.29	98.4	1.6	1.87	0	34.68	0	2.61	0	192	0	0
Thu Oct 20 120747 PDT 2016	DNA161003LC_S127_S127_alignment.vdjca	DNA161003LC_S127_S127_alignment_clones.clns	DNA161003LC_S127_S127_alignment_clones.clns	33248	4.59	152695	57.16	58.6	97.92	2.08	2.44	0	35.06	0	1.92	0	932	0	0
Thu Oct 20 120734 PDT 2016	DNA161003LC_S91_S91_alignment.vdjca	DNA161003LC_S91_S91_alignment_clones.clns	DNA161003LC_S91_S91_alignment_clones.clns	6967	3.57	24895	56.89	57.9	97.93	2.07	1.74	0	34.53	0	2.72	0	215	0	0
Thu Oct 20 120741 PDT 2016	DNA161003LC_S161_S161_alignment.vdjca	DNA161003LC_S161_S161_alignment_clones.clns	DNA161003LC_S161_S161_alignment_clones.clns	20539	4.89	100528	55.49	56.72	98.05	1.95	2.16	0	36.89	0	1.84	0	574	0	0
Thu Oct 20 120714 PDT 2016	DNA161003LC_S58_S58_alignment.vdjca	DNA161003LC_S58_S58_alignment_clones.clns	DNA161003LC_S58_S58_alignment_clones.clns	7879	4.35	34258	54.88	55.97	97.92	2.08	1.95	0	38.16	0	1.98	0	343	0	0
Thu Oct 20 120714 PDT 2016	DNA161003LC_S32_S32_alignment.vdjca	DNA161003LC_S32_S32_alignment_clones.clns	DNA161003LC_S32_S32_alignment_clones.clns	13224	2.2	29055	54.18	55.39	98.2	1.8	2.18	0	34.73	0	3.88	0	242	0	0
Thu Oct 20 120713 PDT 2016	DNA161003LC_S49_S49_alignment.vdjca	DNA161003LC_S49_S49_alignment_clones.clns	DNA161003LC_S49_S49_alignment_clones.clns	6626	6.66	44161	53.92	55.44	98.09	1.91	2.74	0	38.47	0	1.64	0	679	0	0
Thu Oct 20 120734 PDT 2016	DNA161003LC_S105_S105_alignment.vdjca	DNA161003LC_S105_S105_alignment_clones.clns	DNA161003LC_S105_S105_alignment_clones.clns	7477	4.32	32284	53.82	55.34	97.67	2.33	2.74	0	35.61	0	3.1	0	343	0	0
Thu Oct 20 120711 PDT 2016	DNA161003LC_S78_S78_alignment.vdjca	DNA161003LC_S78_S78_alignment_clones.clns	DNA161003LC_S78_S78_alignment_clones.clns	1983	3.21	6373	53.63	53.74	98.09	1.91	0.22	0	32.22	0	7.83	0	13	0	0
Thu Oct 20 120739 PDT 2016	DNA161003LC_S153_S153_alignment.vdjca	DNA161003LC_S153_S153_alignment_clones.clns	DNA161003LC_S153_S153_alignment_clones.clns	17326	5.52	95636	53.51	54.93	97.91	2.09	2.58	0	36.85	0	1.78	0	903	0	0
Thu Oct 20 120735 PDT 2016	DNA161003LC_S90_S90_alignment.vdjca	DNA161003LC_S90_S90_alignment_clones.clns	DNA161003LC_S90_S90_alignment_clones.clns	8724	3.16	27572	53.45	54.88	98.12	1.88	2.6	0	38.54	0	2.31	0	363	0	0
Thu Oct 20 120735 PDT 2016	DNA161003LC_S100_S100_alignment.vdjca	DNA161003LC_S100_S100_alignment_clones.clns	DNA161003LC_S100_S100_alignment_clones.clns	10843	2.87	31166	53.2	53.73	97.71	2.29	0.98	0	33.98	0	4.16	0	129	0	0
Thu Oct 20 120711 PDT 2016	DNA161003LC_S10_S10_alignment.vdjca	DNA161003LC_S10_S10_alignment_clones.clns	DNA161003LC_S10_S10_alignment_clones.clns	4707	3.11	14653	52.98	54.12	98.02	1.98	2.12	0	37.71	0	3.3	0	162	0	0
Thu Oct 20 120711 PDT 2016	DNA161003LC_S43_S43_alignment.vdjca	DNA161003LC_S43_S43_alignment_clones.clns	DNA161003LC_S43_S43_alignment_clones.clns	2255	2.72	6127	52.97	53.23	98.46	1.54	0.49	0	34.27	0	3.99	0	27	0	0
Thu Oct 20 120737 PDT 2016	DNA161003LC_S115_S115_alignment.vdjca	DNA161003LC_S115_S115_alignment_clones.clns	DNA161003LC_S115_S115_alignment_clones.clns	10104	7.91	79926	52.89	53.88	97.9	2.1	1.85	0	39.07	0	1.24	0	789	0	0
Thu Oct 20 120711 PDT 2016	DNA161003LC_S77_S77_alignment.vdjca	DNA161003LC_S77_S77_alignment_clones.clns	DNA161003LC_S77_S77_alignment_clones.clns	2203	2.59	5700	52.76	53.18	98.07	1.93	0.78	0	33.86	0	7.07	0	22	0	0
Thu Oct 20 120711 PDT 2016	DNA161003LC_S21_S21_alignment.vdjca	DNA161003LC_S21_S21_alignment_clones.clns	DNA161003LC_S21_S21_alignment_clones.clns	4711	1.89	8888	52.58	52.87	98.08	1.92	0.55	0	33.34	0	4.08	0	17	0	0
Thu Oct 20 120729 PDT 2016	DNA161003LC_S85_S85_alignment.vdjca	DNA161003LC_S85_S85_alignment_clones.clns	DNA161003LC_S85_S85_alignment_clones.clns	38720	2.32	89961	51.94	53.34	98.59	1.41	2.62	0	40.22	0	2.55	0	321	0	0
Thu Oct 20 120712 PDT 2016	DNA161003LC_S33_S33_alignment.vdjca	DNA161003LC_S33_S33_alignment_clones.clns	DNA161003LC_S33_S33_alignment_clones.clns	5832	3.03	17642	51.82	53.65	98.15	1.85	3.4	0	35.53	0	4.46	0	251	0	0
Thu Oct 20 120732 PDT 2016	DNA161003LC_S102_S102_alignment.vdjca	DNA161003LC_S102_S102_alignment_clones.clns	DNA161003LC_S102_S102_alignment_clones.clns	1864	3.26	6081	51.61	51.88	98.22	1.78	0.52	0	30.6	0	4.62	0	30	0	0
Thu Oct 20 120737 PDT 2016	DNA161003LC_S155_S155_alignment.vdjca	DNA161003LC_S155_S155_alignment_clones.clns	DNA161003LC_S155_S155_alignment_clones.clns	12551	3.86	48390	51.28	52.34	97.98	2.02	2.02	0	40.26	0	2.27	0	504	0	0
Thu Oct 20 120734 PDT 2016	DNA161003LC_S156_S156_alignment.vdjca	DNA161003LC_S156_S156_alignment_clones.clns	DNA161003LC_S156_S156_alignment_clones.clns	7057	3.48	24528	50.72	51.52	97.93	2.07	1.55	0	37.77	0	3.47	0	171	0	0
Thu Oct 20 120734 PDT 2016	DNA161003LC_S88_S88_alignment.vdjca	DNA161003LC_S88_S88_alignment_clones.clns	DNA161003LC_S88_S88_alignment_clones.clns	9656	2.87	27742	50.43	51.65	98.35	1.65	2.37	0	39.88	0	2.87	0	274	0	0
Thu Oct 20 120732 PDT 2016	DNA161003LC_S166_S166_alignment.vdjca	DNA161003LC_S166_S166_alignment_clones.clns	DNA161003LC_S166_S166_alignment_clones.clns	1946	1.6	3121	50.01	50.12	98.79	1.21	0.22	0	31.24	0	16.1	0	6	0	0
Thu Oct 20 120736 PDT 2016	DNA161003LC_S121_S121_alignment.vdjca	DNA161003LC_S121_S121_alignment_clones.clns	DNA161003LC_S121_S121_alignment_clones.clns	9589	4.32	41462	48.96	50.01	97.82	2.18	2.09	0	42.47	0	2.28	0	456	0	0
Thu Oct 20 120746 PDT 2016	DNA161003LC_S150_S150_alignment.vdjca	DNA161003LC_S150_S150_alignment_clones.clns	DNA161003LC_S150_S150_alignment_clones.clns	37065	2.16	80055	48.39	49.44	98.56	1.44	2.11	0	42.05	0	3.3	0	273	0	0
Thu Oct 20 120732 PDT 2016	DNA161003LC_S167_S167_alignment.vdjca	DNA161003LC_S167_S167_alignment_clones.clns	DNA161003LC_S167_S167_alignment_clones.clns	1394	1.47	2049	48.19	48.26	98.73	1.27	0.15	0	26.79	0	22.34	0	3	0	0
Thu Oct 20 120738 PDT 2016	DNA161003LC_S108_S108_alignment.vdjca	DNA161003LC_S108_S108_alignment_clones.clns	DNA161003LC_S108_S108_alignment_clones.clns	12909	6.24	80540	47.74	48.92	97.75	2.25	2.42	0	44.12	0	1.29	0	1001	0	0
Thu Oct 20 120736 PDT 2016	DNA161003LC_S152_S152_alignment.vdjca	DNA161003LC_S152_S152_alignment_clones.clns	DNA161003LC_S152_S152_alignment_clones.clns	8413	4.63	38984	46.95	47.75	97.52	2.48	1.67	0	42.69	0	3.47	0	352	0	0
Thu Oct 20 120740 PDT 2016	DNA161003LC_S123_S123_alignment.vdjca	DNA161003LC_S123_S123_alignment_clones.clns	DNA161003LC_S123_S123_alignment_clones.clns	18496	5.31	98211	46.75	48.38	97.7	2.3	3.37	0	43.84	0	2.11	0	1080	0	0
Thu Oct 20 120711 PDT 2016	DNA161003LC_S20_S20_alignment.vdjca	DNA161003LC_S20_S20_alignment_clones.clns	DNA161003LC_S20_S20_alignment_clones.clns	4693	2.71	12728	46.56	47.16	98.19	1.81	1.27	0	40.02	0	2.15	0	113	0	0
Thu Oct 20 120713 PDT 2016	DNA161003LC_S72_S72_alignment.vdjca	DNA161003LC_S72_S72_alignment_clones.clns	DNA161003LC_S72_S72_alignment_clones.clns	7537	3.36	25331	46.18	47.1	98.09	1.91	1.94	0	45.13	0	2.48	0	243	0	0
Thu Oct 20 120736 PDT 2016	DNA161003LC_S129_S129_alignment.vdjca	DNA161003LC_S129_S129_alignment_clones.clns	DNA161003LC_S129_S129_alignment_clones.clns	12913	2.76	35638	46.14	47.06	98.23	1.77	1.97	0	42.28	0	2.97	0	299	0	0
Thu Oct 20 120715 PDT 2016	DNA161003LC_S50_S50_alignment.vdjca	DNA161003LC_S50_S50_alignment_clones.clns	DNA161003LC_S50_S50_alignment_clones.clns	9866	5.24	51671	46.04	47.17	95.6	4.4	2.39	0	43.83	0	2.24	0	449	0	0
Thu Oct 20 120712 PDT 2016	DNA161003LC_S6_S6_alignment.vdjca	DNA161003LC_S6_S6_alignment_clones.clns	DNA161003LC_S6_S6_alignment_clones.clns	6306	2.41	15187	45.96	46.15	98.62	1.38	0.42	0	45.31	0	2.15	0	56	0	0
Thu Oct 20 120716 PDT 2016	DNA161003LC_S55_S55_alignment.vdjca	DNA161003LC_S55_S55_alignment_clones.clns	DNA161003LC_S55_S55_alignment_clones.clns	14588	2.43	35448	45.52	45.84	98.52	1.48	0.71	0	47.06	0	1.5	0	92	0	0
Thu Oct 20 120736 PDT 2016	DNA161003LC_S113_S113_alignment.vdjca	DNA161003LC_S113_S113_alignment_clones.clns	DNA161003LC_S113_S113_alignment_clones.clns	9537	4.27	40731	45.34	46.27	97.81	2.19	2.01	0	47.04	0	2.15	0	371	0	0
Thu Oct 20 120711 PDT 2016	DNA161003LC_S26_S26_alignment.vdjca	DNA161003LC_S26_S26_alignment_clones.clns	DNA161003LC_S26_S26_alignment_clones.clns	4146	2.26	9383	44.99	45.6	98.64	1.36	1.34	0	45.69	0	3.05	0	85	0	0
Thu Oct 20 120715 PDT 2016	DNA161003LC_S83_S83_alignment.vdjca	DNA161003LC_S83_S83_alignment_clones.clns	DNA161003LC_S83_S83_alignment_clones.clns	11673	2.54	29645	44.69	45.55	98.03	1.97	1.89	0	46.06	0	2.62	0	231	0	0
Thu Oct 20 120738 PDT 2016	DNA161003LC_S126_S126_alignment.vdjca	DNA161003LC_S126_S126_alignment_clones.clns	DNA161003LC_S126_S126_alignment_clones.clns	14202	4.43	62892	44.57	45.39	97.82	2.18	1.82	0	46.27	0	2.3	0	417	0	0
Thu Oct 20 120711 PDT 2016	DNA161003LC_S63_S63_alignment.vdjca	DNA161003LC_S63_S63_alignment_clones.clns	DNA161003LC_S63_S63_alignment_clones.clns	2285	1.79	4086	44.5	45.47	98.8	1.2	2.13	0	46.38	0	3.18	0	49	0	0
Thu Oct 20 120712 PDT 2016	DNA161003LC_S42_S42_alignment.vdjca	DNA161003LC_S42_S42_alignment_clones.clns	DNA161003LC_S42_S42_alignment_clones.clns	5822	1.99	11567	44.45	44.61	97.94	2.06	0.35	0	42.18	0	3.07	0	17	0	0
Thu Oct 20 120710 PDT 2016	DNA161003LC_S4_S4_alignment.vdjca	DNA161003LC_S4_S4_alignment_clones.clns	DNA161003LC_S4_S4_alignment_clones.clns	1769	3.15	5566	44.36	45.04	98	2	1.5	0	39.46	0	6.82	0	72	0	0
Thu Oct 20 120713 PDT 2016	DNA161003LC_S61_S61_alignment.vdjca	DNA161003LC_S61_S61_alignment_clones.clns	DNA161003LC_S61_S61_alignment_clones.clns	8033	2.99	23994	44.24	45.01	98.17	1.83	1.71	0	47.8	0	2.01	0	195	0	0
Thu Oct 20 120735 PDT 2016	DNA161003LC_S96_S96_alignment.vdjca	DNA161003LC_S96_S96_alignment_clones.clns	DNA161003LC_S96_S96_alignment_clones.clns	10754	2.36	25401	44.06	44.75	98.3	1.7	1.55	0	44.03	0	3.7	0	160	0	0
Thu Oct 20 120712 PDT 2016	DNA161003LC_S31_S31_alignment.vdjca	DNA161003LC_S31_S31_alignment_clones.clns	DNA161003LC_S31_S31_alignment_clones.clns	7423	2.38	17638	43.72	44.28	98.01	1.99	1.27	0	44.29	0	3.39	0	126	0	0
Thu Oct 20 120733 PDT 2016	DNA161003LC_S87_S87_alignment.vdjca	DNA161003LC_S87_S87_alignment_clones.clns	DNA161003LC_S87_S87_alignment_clones.clns	5734	2.92	16735	43.62	44.3	98.18	1.82	1.54	0	47.16	0	2.8	0	137	0	0
Thu Oct 20 120738 PDT 2016	DNA161003LC_S94_S94_alignment.vdjca	DNA161003LC_S94_S94_alignment_clones.clns	DNA161003LC_S94_S94_alignment_clones.clns	17742	1.89	33485	43.38	44.47	98.88	1.12	2.47	0	46.96	0	3.07	0	154	0	0
Thu Oct 20 120710 PDT 2016	DNA161003LC_S41_S41_alignment.vdjca	DNA161003LC_S41_S41_alignment_clones.clns	DNA161003LC_S41_S41_alignment_clones.clns	1884	1.96	3688	43.27	43.38	98.24	1.76	0.24	0	41.76	0	2.99	0	9	0	0
Thu Oct 20 120713 PDT 2016	DNA161003LC_S28_S28_alignment.vdjca	DNA161003LC_S28_S28_alignment_clones.clns	DNA161003LC_S28_S28_alignment_clones.clns	7783	2.87	22340	43.25	44.51	98.18	1.82	2.83	0	47.79	0	2.32	0	340	0	0
Thu Oct 20 120713 PDT 2016	DNA161003LC_S34_S34_alignment.vdjca	DNA161003LC_S34_S34_alignment_clones.clns	DNA161003LC_S34_S34_alignment_clones.clns	8121	2.22	17991	43.02	43.81	98.14	1.86	1.8	0	45.96	0	3.68	0	176	0	0
Thu Oct 20 120738 PDT 2016	DNA161003LC_S148_S148_alignment.vdjca	DNA161003LC_S148_S148_alignment_clones.clns	DNA161003LC_S148_S148_alignment_clones.clns	16176	3.96	64136	42.7	43.73	97.94	2.06	2.35	0	50.69	0	1.45	0	455	0	0
Thu Oct 20 120733 PDT 2016	DNA161003LC_S106_S106_alignment.vdjca	DNA161003LC_S106_S106_alignment_clones.clns	DNA161003LC_S106_S106_alignment_clones.clns	7150	1.95	13914	42.59	43.43	98.55	1.45	1.95	0	47.37	0	2.66	0	110	0	0
Thu Oct 20 120738 PDT 2016	DNA161003LC_S99_S99_alignment.vdjca	DNA161003LC_S99_S99_alignment_clones.clns	DNA161003LC_S99_S99_alignment_clones.clns	18043	3.15	56806	41.79	42.73	98.05	1.95	2.19	0	48.46	0	2.02	0	310	0	0
Thu Oct 20 120741 PDT 2016	DNA161003LC_S159_S159_alignment.vdjca	DNA161003LC_S159_S159_alignment_clones.clns	DNA161003LC_S159_S159_alignment_clones.clns	25169	1.98	49925	41.68	42.47	98.56	1.44	1.85	0	47.38	0	3.37	0	223	0	0
Thu Oct 20 120752 PDT 2016	DNA161003LC_S125_S125_alignment.vdjca	DNA161003LC_S125_S125_alignment_clones.clns	DNA161003LC_S125_S125_alignment_clones.clns	43752	3.69	161521	41.18	41.69	98.06	1.94	1.23	0	50.45	0	1.15	0	568	0	0
Thu Oct 20 120746 PDT 2016	DNA161003LC_S160_S160_alignment.vdjca	DNA161003LC_S160_S160_alignment_clones.clns	DNA161003LC_S160_S160_alignment_clones.clns	32796	2.8	91763	39.9	40.83	98.31	1.69	2.27	0	50.57	0	1.66	0	443	0	0
Thu Oct 20 120737 PDT 2016	DNA161003LC_S164_S164_alignment.vdjca	DNA161003LC_S164_S164_alignment_clones.clns	DNA161003LC_S164_S164_alignment_clones.clns	14498	2.56	37069	39.05	40.03	98	2	2.46	0	49.9	0	2.67	0	237	0	0
Thu Oct 20 120735 PDT 2016	DNA161003LC_S86_S86_alignment.vdjca	DNA161003LC_S86_S86_alignment_clones.clns	DNA161003LC_S86_S86_alignment_clones.clns	9484	2.73	25877	38.91	39.5	98.07	1.93	1.48	0	51.86	0	2.08	0	175	0	0
Thu Oct 20 120711 PDT 2016	DNA161003LC_S18_S18_alignment.vdjca	DNA161003LC_S18_S18_alignment_clones.clns	DNA161003LC_S18_S18_alignment_clones.clns	3778	2.3	8693	38.28	38.97	98.21	1.79	1.76	0	45.62	0	3.82	0	90	0	0
Thu Oct 20 120734 PDT 2016	DNA161003LC_S101_S101_alignment.vdjca	DNA161003LC_S101_S101_alignment_clones.clns	DNA161003LC_S101_S101_alignment_clones.clns	6875	2.52	17317	37.96	38.1	98.21	1.79	0.39	0	45.85	0	3.37	0	59	0	0
Thu Oct 20 120742 PDT 2016	DNA161003LC_S144_S144_alignment.vdjca	DNA161003LC_S144_S144_alignment_clones.clns	DNA161003LC_S144_S144_alignment_clones.clns	20798	4.82	100332	37.95	38.9	97.9	2.1	2.45	0	52.75	0	1.72	0	917	0	0
Thu Oct 20 120712 PDT 2016	DNA161003LC_S53_S53_alignment.vdjca	DNA161003LC_S53_S53_alignment_clones.clns	DNA161003LC_S53_S53_alignment_clones.clns	5560	1.97	10960	37.74	37.77	98.4	1.6	0.07	0	54.18	0	1.16	0	8	0	0
Thu Oct 20 120712 PDT 2016	DNA161003LC_S13_S13_alignment.vdjca	DNA161003LC_S13_S13_alignment_clones.clns	DNA161003LC_S13_S13_alignment_clones.clns	6620	3.41	22571	37.37	38.11	97.92	2.08	1.94	0	52.55	0	2.28	0	266	0	0
Thu Oct 20 120712 PDT 2016	DNA161003LC_S11_S11_alignment.vdjca	DNA161003LC_S11_S11_alignment_clones.clns	DNA161003LC_S11_S11_alignment_clones.clns	5785	1.74	10037	37.33	37.99	98.81	1.19	1.75	0	51.08	0	3.64	0	77	0	0
Thu Oct 20 120738 PDT 2016	DNA161003LC_S110_S110_alignment.vdjca	DNA161003LC_S110_S110_alignment_clones.clns	DNA161003LC_S110_S110_alignment_clones.clns	11423	5.45	62248	37.2	38.32	98.14	1.86	2.93	0	53.52	0	1.42	0	560	0	0
Thu Oct 20 120716 PDT 2016	DNA161003LC_S76_S76_alignment.vdjca	DNA161003LC_S76_S76_alignment_clones.clns	DNA161003LC_S76_S76_alignment_clones.clns	12183	2.57	31259	36.3	37.17	98.48	1.52	2.36	0	54.18	0	1.8	0	198	0	0
Thu Oct 20 120713 PDT 2016	DNA161003LC_S30_S30_alignment.vdjca	DNA161003LC_S30_S30_alignment_clones.clns	DNA161003LC_S30_S30_alignment_clones.clns	11878	1.49	17639	35.76	36.02	98.86	1.14	0.74	0	54.4	0	2.17	0	57	0	0
Thu Oct 20 120741 PDT 2016	DNA161003LC_S109_S109_alignment.vdjca	DNA161003LC_S109_S109_alignment_clones.clns	DNA161003LC_S109_S109_alignment_clones.clns	20534	3.58	73413	34.64	35.56	98.18	1.82	2.58	0	56.89	0	1.14	0	419	0	0
Thu Oct 20 120712 PDT 2016	DNA161003LC_S15_S15_alignment.vdjca	DNA161003LC_S15_S15_alignment_clones.clns	DNA161003LC_S15_S15_alignment_clones.clns	5334	2.84	15127	34.48	35.35	98.36	1.64	2.44	0	52.53	0	1.99	0	190	0	0
Thu Oct 20 120735 PDT 2016	DNA161003LC_S151_S151_alignment.vdjca	DNA161003LC_S151_S151_alignment_clones.clns	DNA161003LC_S151_S151_alignment_clones.clns	9760	2.5	24369	34.29	34.76	97.96	2.04	1.36	0	52.77	0	2.69	0	163	0	0
Thu Oct 20 120715 PDT 2016	DNA161003LC_S82_S82_alignment.vdjca	DNA161003LC_S82_S82_alignment_clones.clns	DNA161003LC_S82_S82_alignment_clones.clns	12175	2.35	28581	33.69	34.18	98.14	1.86	1.44	0	56.73	0	2.11	0	219	0	0
Thu Oct 20 120730 PDT 2016	DNA161003LC_S142_S142_alignment.vdjca	DNA161003LC_S142_S142_alignment_clones.clns	DNA161003LC_S142_S142_alignment_clones.clns	1	1	1	33.33	33.33	100	0	0	0	33.33	0	0	0	0	0	0
Thu Oct 20 120738 PDT 2016	DNA161003LC_S162_S162_alignment.vdjca	DNA161003LC_S162_S162_alignment_clones.clns	DNA161003LC_S162_S162_alignment_clones.clns	15996	2.64	42159	32.52	33.39	98.45	1.55	2.61	0	58.83	0	1.55	0	236	0	0
Thu Oct 20 120742 PDT 2016	DNA161003LC_S124_S124_alignment.vdjca	DNA161003LC_S124_S124_alignment_clones.clns	DNA161003LC_S124_S124_alignment_clones.clns	22143	4.12	91292	32.21	32.87	97.64	2.36	1.99	0	57.06	0	1.7	0	722	0	0
Thu Oct 20 120742 PDT 2016	DNA161003LC_S149_S149_alignment.vdjca	DNA161003LC_S149_S149_alignment_clones.clns	DNA161003LC_S149_S149_alignment_clones.clns	19781	4.31	85232	31.49	31.97	97.86	2.14	1.52	0	57.74	0	1.19	0	593	0	0
Thu Oct 20 120738 PDT 2016	DNA161003LC_S147_S147_alignment.vdjca	DNA161003LC_S147_S147_alignment_clones.clns	DNA161003LC_S147_S147_alignment_clones.clns	14592	2.73	39879	31.35	31.87	97.78	2.22	1.63	0	59.21	0	2.03	0	302	0	0
Thu Oct 20 120737 PDT 2016	DNA161003LC_S92_S92_alignment.vdjca	DNA161003LC_S92_S92_alignment_clones.clns	DNA161003LC_S92_S92_alignment_clones.clns	13842	3.09	42772	30.8	31.51	97.97	2.03	2.24	0	60.52	0	1.52	0	374	0	0
Thu Oct 20 120743 PDT 2016	DNA161003LC_S112_S112_alignment.vdjca	DNA161003LC_S112_S112_alignment_clones.clns	DNA161003LC_S112_S112_alignment_clones.clns	25662	2.77	71015	30.55	31.29	98.26	1.74	2.35	0	59.71	0	1.6	0	442	0	0
Thu Oct 20 120734 PDT 2016	DNA161003LC_S95_S95_alignment.vdjca	DNA161003LC_S95_S95_alignment_clones.clns	DNA161003LC_S95_S95_alignment_clones.clns	8968	1.59	14295	30.52	31.14	99.01	0.99	1.97	0	60.5	0	1.82	0	87	0	0
Thu Oct 20 120736 PDT 2016	DNA161003LC_S146_S146_alignment.vdjca	DNA161003LC_S146_S146_alignment_clones.clns	DNA161003LC_S146_S146_alignment_clones.clns	12275	2.39	29311	30.37	31.07	98.19	1.81	2.24	0	55.14	0	2.83	0	174	0	0
Thu Oct 20 120710 PDT 2016	DNA161003LC_S52_S52_alignment.vdjca	DNA161003LC_S52_S52_alignment_clones.clns	DNA161003LC_S52_S52_alignment_clones.clns	768	1.66	1278	30.04	30.16	98.83	1.17	0.39	0	67.47	0	1.15	0	4	0	0
Thu Oct 20 120713 PDT 2016	DNA161003LC_S29_S29_alignment.vdjca	DNA161003LC_S29_S29_alignment_clones.clns	DNA161003LC_S29_S29_alignment_clones.clns	7525	2.09	15751	29.94	30.48	98.07	1.93	1.77	0	59.29	0	2.25	0	173	0	0
Thu Oct 20 120740 PDT 2016	DNA161003LC_S97_S97_alignment.vdjca	DNA161003LC_S97_S97_alignment_clones.clns	DNA161003LC_S97_S97_alignment_clones.clns	19433	3.1	60201	28.6	29.25	98.14	1.86	2.23	0	61.15	0	1.61	0	288	0	0
Thu Oct 20 120716 PDT 2016	DNA161003LC_S84_S84_alignment.vdjca	DNA161003LC_S84_S84_alignment_clones.clns	DNA161003LC_S84_S84_alignment_clones.clns	12779	2.47	31552	28.4	28.79	98.21	1.79	1.37	0	60.92	0	1.76	0	225	0	0
Thu Oct 20 120714 PDT 2016	DNA161003LC_S17_S17_alignment.vdjca	DNA161003LC_S17_S17_alignment_clones.clns	DNA161003LC_S17_S17_alignment_clones.clns	10479	1.86	19520	28.31	29.09	98.72	1.28	2.67	0	60.46	0	1.96	0	167	0	0
Thu Oct 20 120740 PDT 2016	DNA161003LC_S163_S163_alignment.vdjca	DNA161003LC_S163_S163_alignment_clones.clns	DNA161003LC_S163_S163_alignment_clones.clns	17211	3.68	63405	25.02	25.62	98.07	1.93	2.33	0	66.41	0	0.84	0	418	0	0
Thu Oct 20 120713 PDT 2016	DNA161003LC_S14_S14_alignment.vdjca	DNA161003LC_S14_S14_alignment_clones.clns	DNA161003LC_S14_S14_alignment_clones.clns	9096	2	18148	24.97	25.52	98.11	1.89	2.18	0	60.99	0	2.35	0	151	0	0
Thu Oct 20 120733 PDT 2016	DNA161003LC_S122_S122_alignment.vdjca	DNA161003LC_S122_S122_alignment_clones.clns	DNA161003LC_S122_S122_alignment_clones.clns	4548	1.94	8831	24.63	24.83	98.47	1.53	0.8	0	68.74	0	0.85	0	38	0	0
Thu Oct 20 120717 PDT 2016	DNA161003LC_S38_S38_alignment.vdjca	DNA161003LC_S38_S38_alignment_clones.clns	DNA161003LC_S38_S38_alignment_clones.clns	16913	2.01	34065	23.78	24.24	98.3	1.7	1.92	0	64.19	0	1.71	0	258	0	0
Thu Oct 20 120710 PDT 2016	DNA161003LC_S27_S27_alignment.vdjca	DNA161003LC_S27_S27_alignment_clones.clns	DNA161003LC_S27_S27_alignment_clones.clns	1366	1.34	1831	23.73	23.89	99.19	0.81	0.65	0	67.38	0	0.97	0	5	0	0
Thu Oct 20 120736 PDT 2016	DNA161003LC_S157_S157_alignment.vdjca	DNA161003LC_S157_S157_alignment_clones.clns	DNA161003LC_S157_S157_alignment_clones.clns	10162	2.52	25598	23.66	24.09	98.04	1.96	1.79	0	66.13	0	1.88	0	195	0	0
Thu Oct 20 120715 PDT 2016	DNA161003LC_S74_S74_alignment.vdjca	DNA161003LC_S74_S74_alignment_clones.clns	DNA161003LC_S74_S74_alignment_clones.clns	9884	2.83	27985	23.36	23.91	98.38	1.62	2.33	0	67.51	0	1.22	0	275	0	0
Thu Oct 20 120737 PDT 2016	DNA161003LC_S93_S93_alignment.vdjca	DNA161003LC_S93_S93_alignment_clones.clns	DNA161003LC_S93_S93_alignment_clones.clns	12019	2.68	32230	22.66	23.16	98.28	1.72	2.17	0	68.62	0	1.18	0	202	0	0
Thu Oct 20 120738 PDT 2016	DNA161003LC_S132_S132_alignment.vdjca	DNA161003LC_S132_S132_alignment_clones.clns	DNA161003LC_S132_S132_alignment_clones.clns	14318	2.32	33263	22.45	22.76	98.3	1.7	1.34	0	64.46	0	1.62	0	246	0	0
Thu Oct 20 120713 PDT 2016	DNA161003LC_S35_S35_alignment.vdjca	DNA161003LC_S35_S35_alignment_clones.clns	DNA161003LC_S35_S35_alignment_clones.clns	6686	1.88	12590	21.67	22.06	98.48	1.52	1.79	0	67.32	0	2.4	0	115	0	0
Thu Oct 20 120740 PDT 2016	DNA161003LC_S133_S133_alignment.vdjca	DNA161003LC_S133_S133_alignment_clones.clns	DNA161003LC_S133_S133_alignment_clones.clns	21248	2.15	45580	21.29	21.68	98.41	1.59	1.81	0	65.31	0	1.42	0	292	0	0
Thu Oct 20 120737 PDT 2016	DNA161003LC_S158_S158_alignment.vdjca	DNA161003LC_S158_S158_alignment_clones.clns	DNA161003LC_S158_S158_alignment_clones.clns	11112	2.46	27383	20.43	20.82	97.57	2.43	1.89	0	69.07	0	1.64	0	188	0	0
Thu Oct 20 120730 PDT 2016	DNA161003LC_S170_S170_alignment.vdjca	DNA161003LC_S170_S170_alignment_clones.clns	DNA161003LC_S170_S170_alignment_clones.clns	5	1	5	20	20	100	0	0	0	24	0	44	0	0	0	0
Thu Oct 20 120712 PDT 2016	DNA161003LC_S37_S37_alignment.vdjca	DNA161003LC_S37_S37_alignment_clones.clns	DNA161003LC_S37_S37_alignment_clones.clns	6070	1.76	10677	19.37	19.66	98.59	1.41	1.49	0	66.72	0	2.29	0	82	0	0
Thu Oct 20 120730 PDT 2016	DNA161003LC_S169_S169_alignment.vdjca	DNA161003LC_S169_S169_alignment_clones.clns	DNA161003LC_S169_S169_alignment_clones.clns	12	1	12	19.05	19.05	100	0	0	0	47.62	0	11.11	0	0	0	0
Thu Oct 20 120736 PDT 2016	DNA161003LC_S145_S145_alignment.vdjca	DNA161003LC_S145_S145_alignment_clones.clns	DNA161003LC_S145_S145_alignment_clones.clns	10487	2.08	21814	17.94	18.24	98.49	1.51	1.61	0	71.73	0	1.35	0	165	0	0
Thu Oct 20 120736 PDT 2016	DNA161003LC_S98_S98_alignment.vdjca	DNA161003LC_S98_S98_alignment_clones.clns	DNA161003LC_S98_S98_alignment_clones.clns	10372	2.2	22844	16.97	17.27	98.19	1.81	1.72	0	72.3	0	1.35	0	189	0	0
Thu Oct 20 120733 PDT 2016	DNA161003LC_S130_S130_alignment.vdjca	DNA161003LC_S130_S130_alignment_clones.clns	DNA161003LC_S130_S130_alignment_clones.clns	5609	1.76	9883	16.94	17.19	98.26	1.74	1.42	0	68.37	0	2.82	0	79	0	0
Thu Oct 20 120714 PDT 2016	DNA161003LC_S75_S75_alignment.vdjca	DNA161003LC_S75_S75_alignment_clones.clns	DNA161003LC_S75_S75_alignment_clones.clns	7108	1.85	13166	15.48	15.74	98.81	1.19	1.62	0	73.25	0	1.12	0	113	0	0
Thu Oct 20 120721 PDT 2016	DNA161003LC_S47_S47_alignment.vdjca	DNA161003LC_S47_S47_alignment_clones.clns	DNA161003LC_S47_S47_alignment_clones.clns	3677	22.51	82763	13.03	13.65	98.1	1.9	4.59	0	75.9	0	0.21	0	2869	0	0
Thu Oct 20 120730 PDT 2016	DNA161003LC_S168_S168_alignment.vdjca	DNA161003LC_S168_S168_alignment_clones.clns	DNA161003LC_S168_S168_alignment_clones.clns	0	?	0	NA	NA	NA	NA	NA	NA	NA	NA	NA	NA	0	0	0

## Sheet: normalize
Min.	1st Qu.	Median	Mean	3rd Qu.	Max.	sample.id
0	0.6	1	2.412	2	78	S5
0	0.7	1	2.211	2	96	S79
0	0.6	1	2.161	1.5	78.5	S78
0	0.7	1	2.133	2	96	S80
0	0.7	1	2.109	1.5	96	S3
0	0.6	1	1.977	1.7	78	S51
0	0.5	1	1.927	1.5	67	S4
0	0.7	1	1.92	1.7	96	S81
0	0.6	1	1.905	1.5	78.5	S54
0	0.6	1	1.866	1.5	96	S39
0	0.4	1	1.845	1.3	78.5	S47
0	0.5	1	1.806	1.5	78	S111
0	0.5	1	1.721	1.5	78	S134
0	0.5	1	1.714	1.5	78.3	S108
0	0.5	1	1.711	1.5	96	S126
0	0.5	1	1.69	1.5	96	S128
0	0.5	1	1.689	1.3	78	S46
0	0.6	1	1.686	1.5	78	S64
0	0.5	1	1.681	1.5	96	S49
0	0.5	1	1.673	1.5	78.5	S59
0	0.6	1	1.654	1.5	78	S120
0	0.5	1	1.652	1.5	78.5	S152
0	0.5	1	1.65	1.5	67	S31
0	0.5	1	1.649	1.5	78.5	S143
0	0.6	1	1.64	1.5	67	S138
0	0.5	1	1.635	1.5	78	S73
0	0.5	1	1.608	1.3	78.5	S57
0	0.5	1	1.605	1.5	78.4	S118
0	0.5	1	1.595	1	78	S16
0	0.5	1	1.583	1.4	78	S48
0	0.5	1	1.581	1.5	78	S161
0	0.5	1	1.579	1.5	78	S159
0	0.6	1	1.574	1.3	78	S56
0	0.5	1	1.568	1.3	78.3	S117
0	0.5	1	1.541	1.3	96	S123
0	0.5	1	1.534	1	78	S87
0	0.5	1	1.532	1.2	78.3	S85
0	0.5	1	1.531	1.2	78	S92
0	0.5	1	1.53	1.5	76	S154
0	0.5	1	1.526	1.2	78	S58
0	0.5	1	1.525	1.3	78.5	S113
0	0.5	1	1.525	1.3	78	S127
0	0.5	1	1.525	1.3	78	S83
0	0.5	1	1.505	1.2	78.5	S153
0	0.5	1	1.503	1.5	78	S129
0	0.5	1	1.494	1.5	78	S35
0	0.5	1	1.491	1.3	78	S50
0	0.5	1	1.491	1.3	78	S89
0	0.5	1	1.488	1.2	96	S91
0	0.5	1	1.485	1.3	78.5	S110
0	0.5	1	1.483	1.5	66.7	S34
0	0.5	1	1.481	1.3	78	S149
0	0.5	1	1.479	1.2	78	S99
0	0.5	1	1.467	1.425	67	S130
0	0.5	1	1.454	1	78	S10
0	0.5	1	1.452	1	78	S131
0	0.5	1	1.449	1	67	S139
0	0.5	1	1.441	1.3	67	S69
0	0.5	1	1.439	1.1	78	S144
0	0.5	1	1.437	1	96	S112
0	0.5	1	1.437	1.2	78	S124
0	0.5	1	1.434	1	96	S109
0	0.5	1	1.434	1	78	S36
0	0.5	1	1.427	1	78	S94
0	0.5	1	1.424	1	78	S86
0	0.5	1	1.406	1	78	S13
0	0.5	1	1.405	1	78.5	S150
0	0.5	1	1.394	1	67	S156
0	0.5	1	1.393	1	78.5	S141
0	0.5	1	1.389	1	78	S121
0	0.5	1	1.386	1	78.3	S23
0	0.5	1	1.384	1	96	S82
0	0.5	1	1.377	1	78	S22
0	0.5	1	1.376	1	78.5	S84
0	0.5	1	1.371	1	78	S155
0	0.5	1	1.37	1	96	S147
0	0.5	1	1.369	1	78	S60
0	0.5	1	1.365	1	67	S164
0	0.5	1	1.359	1	78	S151
0	0.5	1	1.356	1	78	S12
0	0.5	1	1.351	1	78.5	S163
0	0.5	1	1.347	1	39.4	S105
0	0.5	1	1.346	1	78.3	S132
0	0.5	1	1.346	1	96	S157
0	0.5	1	1.346	1.2	78.5	S165
0	0.5	1	1.342	1	67	S25
0	0.5	1	1.339	1	78.4	S160
0	0.5	1	1.338	1	78	S135
0	0.5	1	1.336	1	78	S76
0	0.5	0.9	1.334	1	78.5	S119
0	0.5	1	1.326	1	39	S33
0	0.5	1	1.326	1	78.5	S62
0	0.5	1	1.314	1	67	S136
0	0.5	1	1.314	1	67	S2
0	0.5	1	1.313	1	78.4	S9
0	0.5	1	1.306	1	78	S96
0	0.5	1	1.302	1	78.5	S28
0	0.5	1	1.302	1	78	S97
1	1	1	1.3	1	4	S169
0	0.5	1	1.298	1	78	S61
0	0.5	1	1.291	1	78	S26
0	0.5	1	1.287	1	78.5	S93
0	0.5	1	1.282	1	78	S38
0	0.5	1	1.281	1	78.3	S133
0	0.5	1	1.279	1	78.5	S88
0	0.5	1	1.277	1	78	S32
0	0.5	1	1.272	1	33	S77
0	0.5	1	1.269	1	76	S162
0	0.5	1	1.268	1	39	S11
0	0.5	1	1.259	1	78	S100
0	0.5	1	1.259	1	78	S29
0	0.5	1	1.253	1	78	S14
0	0.5	0.8	1.25	1	39.3	S65
0	0.5	1	1.249	1	67	S37
0	0.5	1	1.242	1	78	S90
0	0.5	1	1.226	1	39	S66
0	0.5	1	1.224	1	78	S17
0	0.5	1	1.222	1	78	S15
0	0.5	1	1.222	1	67	S158
0	0.5	1	1.219	1	78	S74
0	0.5	1	1.218	1	78	S148
0	0.5	1	1.215	1	39	S18
0	0.5	1	1.206	1	39	S72
0	0.5	1	1.202	1	67	S146
0	0.5	1	1.195	1	78	S98
0	0.5	1	1.189	1	20	S167
0	0.5	1	1.188	1	78.5	S104
0	0.5	0.9	1.167	1	76	S116
0	0.5	1	1.157	1	67	S107
0	0.5	1	1.151	1	17	S68
0	0.5	1	1.148	1	17	S166
0	0.5	0.8	1.136	1	39	S115
0	0.5	1	1.136	1	96	S145
0	0.5	1	1.136	1	67	S75
0	0.5	1	1.135	1	33	S71
0	0.5	1	1.118	1	78	S101
0	0.5	1	1.116	1	78	S6
0	0.5	0.8	1.115	1	78	S45
0	0.5	1	1.091	1	67	S106
0	0.5	0.8	1.091	1	67	S114
0	0.5	0.8	1.073	1	78	S125
0	0.5	0.9	1.026	1	21	S102
0	0.5	0.8	1.01	1	39	S7
1	1	1	1	1	1	S142
0	1	1	1	1	2	S170
0	0.5	0.95	0.9949	1	21	S24
0	0	1	0.9698	1	17	S63
0	0.5	0.8	0.9552	1	39	S140
0	0.5	0.8	0.9505	1	21	S70
0	0.5	1	0.9022	1	21	S40
0	0.5	1	0.8955	1	39	S20
0	0.5	1	0.8906	1	39	S55
0	0.5	0.8	0.8818	1	11.5	S43
0	0	1	0.8769	1	8	S137
0	0.3	1	0.8654	1	39	S30
0	0.5	1	0.8583	1	29	S21
0	0.5	1	0.8081	1	29	S42
0	0	1	0.8017	1	29	S95
0	0.5	0.8	0.8003	1	9	S44
0	0.3	1	0.7988	1	21	S1
0	0.5	1	0.7861	1	12	S19
0	0	1	0.7581	1	10	S52
0	0.5	0.8	0.742	1	21	S53
0	0.3	0.8	0.725	1	10	S41
0	0.5	0.9	0.7205	1	8	S103
0	0.2	0.6	0.7048	1	33	S122
0	0.3	0.7	0.7048	1	10	S8
0	0	0.8	0.6941	1	21	S27
0	0	0.7	0.6588	1	16	S67

## Sheet: analysis
File	Shannon Entropy	Normalized Entropy	Unique Clonotypes	Clonality	Adaptive Clonality	Spiked Reads	Percent Spiked Reads	Max Clonal Freq	Max Clone Count	top10.mean	top10.median	top10.sum	top25.mean	top25.median	top25.sum	top50.mean	top50.median	top50.sum
DNA161003LC_S1_S1_alignment_clones_exported_normalized.txt	6.23527	0.901479	1009	0.0985212	1.10929	47056	3454.92	2.86344	39	0.0153451	0.013583	0.153451	0.00936858	0.00734214	0.234214	0.00627019	0.00440529	0.31351
DNA161003LC_S2_S2_alignment_clones_exported_normalized.txt	5.14589	0.678952	1957	0.321048	1.47286	352256	3226.67	23.7794	2596	0.0442063	0.0147476	0.442063	0.0210241	0.00659522	0.525602	0.0117981	0.00361821	0.589906
DNA161003LC_S3_S3_alignment_clones_exported_normalized.txt	4.89564	0.744891	715	0.255109	1.34248	324690	8086.92	18.5554	745	0.0369365	0.0214197	0.369365	0.020264	0.0129514	0.5066	0.0127472	0.00697385	0.63736
DNA161003LC_S4_S4_alignment_clones_exported_normalized.txt	4.68174	0.670551	1077	0.329449	1.49131	384260	5136.48	27.8973	2087	0.0440182	0.0165753	0.440182	0.0220291	0.00895602	0.550729	0.012894	0.00548055	0.6447
DNA161003LC_S5_S5_alignment_clones_exported_normalized.txt	4.7581	0.694172	948	0.305828	1.44057	373967	4616.31	22.096	1790	0.0445747	0.023207	0.445747	0.0220467	0.00962844	0.551167	0.0127762	0.0044439	0.63881
DNA161003LC_S6_S6_alignment_clones_exported_normalized.txt	6.5926	0.784541	4461	0.215459	1.27463	269245	2197.56	19.0908	2339	0.0277261	0.00746817	0.277261	0.0130428	0.00457068	0.326069	0.00731309	0.00204048	0.365655
DNA161003LC_S7_S7_alignment_clones_exported_normalized.txt	6.03911	0.84492	1271	0.15508	1.18354	169692	3985.25	5.26069	224	0.0235087	0.019023	0.235087	0.0139972	0.00962893	0.34993	0.00850164	0.00422734	0.425082
DNA161003LC_S8_S8_alignment_clones_exported_normalized.txt	5.23583	0.780809	817	0.219191	1.28072	33428	1994.51	17.7208	297	0.0369928	0.0220764	0.369928	0.0179236	0.00596659	0.448091	0.0102745	0.00357995	0.513723
DNA161003LC_S9_S9_alignment_clones_exported_normalized.txt	4.81498	0.640686	1836	0.359314	1.56083	227055	1788.12	20.704	2629	0.0486612	0.0235864	0.486612	0.0245613	0.0116554	0.614034	0.0136683	0.00496141	0.683415
DNA161003LC_S10_S10_alignment_clones_exported_normalized.txt	5.48078	0.678869	3208	0.321131	1.47304	313471	2118.76	19.7634	2924	0.0435282	0.0174721	0.435282	0.0202663	0.00533964	0.506658	0.0112335	0.00317675	0.561676
DNA161003LC_S11_S11_alignment_clones_exported_normalized.txt	6.69923	0.807666	4002	0.192334	1.23814	387434	4176.29	12.7088	1179	0.0249326	0.0104021	0.249326	0.0115943	0.00312601	0.289857	0.00664008	0.00204808	0.332004
DNA161003LC_S12_S12_alignment_clones_exported_normalized.txt	6.69017	0.753042	7217	0.246958	1.32795	367390	1350.7	9.73162	2647	0.0314485	0.0134559	0.314485	0.0146235	0.00452206	0.365588	0.00821765	0.00246324	0.410882
DNA161003LC_S13_S13_alignment_clones_exported_normalized.txt	6.73938	0.800588	4528	0.199412	1.24908	397107	2386.46	6.68269	1112	0.0238522	0.0177885	0.238522	0.0123582	0.00625	0.308954	0.00734135	0.00327524	0.367067
DNA161003LC_S14_S14_alignment_clones_exported_normalized.txt	6.73017	0.766519	6504	0.233481	1.3046	416902	2496.87	11.9003	1987	0.0319578	0.0210517	0.319578	0.0141726	0.00299455	0.354315	0.00770198	0.001647	0.385099
DNA161003LC_S15_S15_alignment_clones_exported_normalized.txt	5.58904	0.678315	3788	0.321685	1.47424	314438	2324.52	20.8028	2814	0.0433577	0.0164116	0.433577	0.0199926	0.00524876	0.499815	0.0109633	0.00299401	0.548163
DNA161003LC_S16_S16_alignment_clones_exported_normalized.txt	6.04939	0.77046	2570	0.22954	1.29793	266388	2492.87	5.79263	619	0.0311155	0.0317238	0.311155	0.0160434	0.00711211	0.401086	0.00958263	0.0047726	0.479132
DNA161003LC_S17_S17_alignment_clones_exported_normalized.txt	6.55534	0.735225	7451	0.264775	1.36013	289718	1565.96	15.6802	2901	0.0326036	0.00826982	0.326036	0.0151646	0.00410789	0.379115	0.00831955	0.00229717	0.415978
DNA161003LC_S18_S18_alignment_clones_exported_normalized.txt	5.1662	0.660569	2492	0.339431	1.51385	373993	4205	21.5763	1919	0.0472678	0.014729	0.472678	0.0212908	0.00562177	0.532269	0.0116438	0.00269845	0.58219
DNA161003LC_S19_S19_alignment_clones_exported_normalized.txt	6.98373	0.888494	2592	0.111506	1.1255	86538	2197.51	8.58304	338	0.0152108	0.00761808	0.152108	0.00795328	0.00330117	0.198832	0.00489081	0.00228542	0.24454
DNA161003LC_S20_S20_alignment_clones_exported_normalized.txt	6.45612	0.795001	3364	0.204999	1.25786	249282	3150.28	9.47807	750	0.0296727	0.0241375	0.296727	0.0147757	0.00644509	0.369392	0.00844939	0.00290661	0.422469
DNA161003LC_S21_S21_alignment_clones_exported_normalized.txt	6.54432	0.805922	3362	0.194078	1.24081	201555	3670.64	16.7183	918	0.0267164	0.0056456	0.267164	0.0120779	0.00291386	0.301949	0.00667638	0.00154799	0.333819
DNA161003LC_S22_S22_alignment_clones_exported_normalized.txt	5.24073	0.707624	1646	0.292376	1.41318	355750	3353.28	11.5091	1221	0.0416722	0.0257329	0.416722	0.0215402	0.0108399	0.538505	0.0122915	0.00523141	0.614573
DNA161003LC_S23_S23_alignment_clones_exported_normalized.txt	3.11224	0.412181	1902	0.587819	2.42612	378222	1841.57	55.5994	11419	0.0727773	0.0139984	0.727773	0.0306339	0.00370046	0.765849	0.015947	0.00167981	0.797351
DNA161003LC_S24_S24_alignment_clones_exported_normalized.txt	6.25655	0.807548	2316	0.192452	1.23832	218384	2934.87	11.6113	864	0.0278054	0.0100793	0.278054	0.0136057	0.00524123	0.340142	0.00799892	0.00309098	0.399946
DNA161003LC_S25_S25_alignment_clones_exported_normalized.txt	3.8467	0.527204	1475	0.472796	1.8968	223149	1603.89	35.8514	4988	0.0654208	0.0251204	0.654208	0.0295953	0.00639689	0.739884	0.0156803	0.00301876	0.784015
DNA161003LC_S26_S26_alignment_clones_exported_normalized.txt	4.67224	0.585743	2912	0.414257	1.70723	193752	1554.87	34.0823	4247	0.0547468	0.0170131	0.547468	0.0240526	0.00401252	0.601316	0.0128385	0.00268839	0.641923
DNA161003LC_S27_S27_alignment_clones_exported_normalized.txt	5.57173	0.806358	1002	0.193642	1.24014	12133	1153.33	15.4943	163	0.0285171	0.00807985	0.285171	0.0137643	0.00380228	0.344106	0.00821293	0.00380228	0.410646
DNA161003LC_S28_S28_alignment_clones_exported_normalized.txt	6.13447	0.713229	5437	0.286771	1.40207	250102	1257.05	16.2093	3225	0.0365953	0.0177674	0.365953	0.0176659	0.00748894	0.441647	0.00983916	0.00281464	0.491958
DNA161003LC_S29_S29_alignment_clones_exported_normalized.txt	5.95089	0.693366	5338	0.306634	1.44224	253983	1481.56	22.0673	3783	0.0385638	0.0130082	0.385638	0.0179199	0.00536662	0.447996	0.00993058	0.00291664	0.496529
DNA161003LC_S30_S30_alignment_clones_exported_normalized.txt	7.89946	0.871705	8622	0.128295	1.14718	67562	601.674	7.81013	877	0.0155757	0.00311693	0.155757	0.00724196	0.00187016	0.181049	0.00406448	0.00120224	0.203224
DNA161003LC_S31_S31_alignment_clones_exported_normalized.txt	5.92784	0.697891	4885	0.302109	1.43289	509089	2206.52	23.9381	5523	0.0387136	0.0110957	0.387136	0.017207	0.00381415	0.430175	0.00943741	0.00208044	0.471871
DNA161003LC_S32_S32_alignment_clones_exported_normalized.txt	7.06722	0.773408	9300	0.226592	1.29298	392803	1510.43	9.74775	2535	0.0292356	0.0103438	0.292356	0.0130754	0.00299931	0.326886	0.00718911	0.00157656	0.359456
DNA161003LC_S33_S33_alignment_clones_exported_normalized.txt	5.6527	0.682405	3958	0.317595	1.4654	552155	3596.16	13.5014	2073	0.0429204	0.018106	0.429204	0.0199427	0.00696887	0.498567	0.0109444	0.00280057	0.547219
DNA161003LC_S34_S34_alignment_clones_exported_normalized.txt	7.05873	0.818355	5572	0.181645	1.22196	447319	2569.91	6.48627	1129	0.0230323	0.0149087	0.230323	0.0111938	0.00373434	0.279846	0.00647133	0.00215443	0.323567
DNA161003LC_S35_S35_alignment_clones_exported_normalized.txt	5.8145	0.690755	4526	0.309245	1.44769	495674	2931.59	13.9815	2364	0.0426839	0.0188077	0.426839	0.0188834	0.00425834	0.472084	0.0101561	0.0018926	0.507807
DNA161003LC_S36_S36_alignment_clones_exported_normalized.txt	4.07558	0.496327	3683	0.503673	2.0148	307428	1536.45	52.1715	10439	0.057754	0.004448	0.57754	0.0248068	0.00334849	0.620171	0.0132151	0.00209906	0.660753
DNA161003LC_S37_S37_alignment_clones_exported_normalized.txt	6.64356	0.793201	4340	0.206799	1.26071	312115	3123.02	9.15549	915	0.0256154	0.0112568	0.256154	0.0130758	0.0060036	0.326896	0.00771263	0.00330198	0.385631
DNA161003LC_S38_S38_alignment_clones_exported_normalized.txt	7.46625	0.794243	12094	0.205757	1.25906	327593	1023.73	9.2	2944	0.0254906	0.0102344	0.254906	0.0116413	0.00278125	0.291031	0.00649875	0.001875	0.324937
DNA161003LC_S39_S39_alignment_clones_exported_normalized.txt	4.21967	0.559513	1885	0.440487	1.78727	514000	1613.46	27.027	8610	0.0598236	0.0165898	0.598236	0.0271086	0.00693725	0.677716	0.0147346	0.00324889	0.73673
DNA161003LC_S40_S40_alignment_clones_exported_normalized.txt	7.39234	0.853015	5803	0.146985	1.17231	199604	1512.95	8.19374	1081	0.0184264	0.00841355	0.184264	0.00960206	0.00538164	0.240052	0.00565755	0.00242553	0.282877
DNA161003LC_S41_S41_alignment_clones_exported_normalized.txt	6.51379	0.906629	1319	0.0933711	1.10299	105241	6183.37	3.58402	61	0.0148649	0.0120447	0.148649	0.00813161	0.00470035	0.20329	0.00525264	0.00293772	0.262632
DNA161003LC_S42_S42_alignment_clones_exported_normalized.txt	7.33171	0.876819	4280	0.123181	1.14049	198674	3261.76	10.573	644	0.0156953	0.0041865	0.156953	0.00739452	0.0021343	0.184863	0.00432441	0.0013955	0.216221
DNA161003LC_S43_S43_alignment_clones_exported_normalized.txt	6.30336	0.86414	1472	0.13586	1.15722	276470	8436.68	10.0397	329	0.0197742	0.0105279	0.197742	0.0111077	0.00701861	0.277693	0.00685993	0.00366189	0.342997
DNA161003LC_S44_S44_alignment_clones_exported_normalized.txt	5.18399	0.742783	1074	0.257217	1.34629	70065	2425.23	15.1956	439	0.0421253	0.0205954	0.421253	0.0193839	0.00623053	0.484597	0.0108065	0.00276912	0.540325
DNA161003LC_S45_S45_alignment_clones_exported_normalized.txt	5.94231	0.806258	1588	0.193742	1.2403	365307	3907.03	5.66845	530	0.0272834	0.0210695	0.272834	0.015615	0.0103743	0.390374	0.00961497	0.00534759	0.480749
DNA161003LC_S46_S46_alignment_clones_exported_normalized.txt	5.85047	0.721941	3307	0.278059	1.38515	734088	3458.6	9.84688	2090	0.0382521	0.0309776	0.382521	0.0182389	0.00650177	0.455972	0.0104905	0.00358068	0.524523
DNA161003LC_S47_S47_alignment_clones_exported_normalized.txt	6.08271	0.795904	2085	0.204096	1.25643	222317	380.471	6.06346	3543	0.0159673	0.00989184	0.159673	0.0102868	0.00751301	0.257171	0.00716423	0.00494592	0.358211
DNA161003LC_S48_S48_alignment_clones_exported_normalized.txt	5.00332	0.613049	3503	0.386951	1.63119	775559	2477.67	33.0139	10334	0.0486998	0.0115328	0.486998	0.0218171	0.00476008	0.545428	0.0119379	0.00279535	0.596895
DNA161003LC_S49_S49_alignment_clones_exported_normalized.txt	5.82086	0.69511	4333	0.30489	1.43862	622537	1583.3	10.4402	4105	0.035535	0.0331138	0.35535	0.0194959	0.0120298	0.487398	0.0114866	0.00606577	0.574328
DNA161003LC_S50_S50_alignment_clones_exported_normalized.txt	5.97841	0.679812	6596	0.320188	1.471	1054291	2004.09	10.8921	5730	0.0428593	0.0283137	0.428593	0.0198232	0.00631095	0.49558	0.0107244	0.00229057	0.536221
DNA161003LC_S51_S51_alignment_clones_exported_normalized.txt	4.5671	0.552868	3869	0.447132	1.80875	1270288	1652.11	44.641	34324	0.05143	0.00734826	0.5143	0.022501	0.00370664	0.562525	0.0122358	0.00264017	0.611791
DNA161003LC_S52_S52_alignment_clones_exported_normalized.txt	4.68559	0.744304	542	0.255696	1.34354	2652	360.816	28.1633	207	0.0385034	0.0122449	0.385034	0.0185578	0.00680272	0.463946	0.0107483	0.00408163	0.537415
DNA161003LC_S53_S53_alignment_clones_exported_normalized.txt	7.93033	0.951346	4171	0.0486545	1.05114	74368	1378.21	1.00074	54	0.00372498	0.00296516	0.0372498	0.00240919	0.00185322	0.0602298	0.00174574	0.00129726	0.0872869
DNA161003LC_S54_S54_alignment_clones_exported_normalized.txt	5.77342	0.788449	1514	0.211551	1.26831	1081172	7909.09	11.9239	1630	0.0306364	0.0184345	0.306364	0.0157981	0.00753475	0.394952	0.00968544	0.00475494	0.484272
DNA161003LC_S55_S55_alignment_clones_exported_normalized.txt	7.98016	0.858955	10835	0.141045	1.1642	246730	1128.37	12.4897	2731	0.0174152	0.00347572	0.174152	0.00773255	0.00169212	0.193314	0.00418366	0.000777463	0.209183
DNA161003LC_S56_S56_alignment_clones_exported_normalized.txt	6.08302	0.769221	2719	0.230779	1.30002	781287	3230.06	10.0587	2433	0.0299446	0.0125475	0.299446	0.0151067	0.00549859	0.377667	0.00908467	0.00394824	0.454234
DNA161003LC_S57_S57_alignment_clones_exported_normalized.txt	5.30598	0.612854	5755	0.387146	1.63171	647345	1260.21	31.7318	16300	0.0470779	0.00908153	0.470779	0.0212171	0.00537299	0.530428	0.0115702	0.00269623	0.578512
DNA161003LC_S58_S58_alignment_clones_exported_normalized.txt	6.86469	0.800733	5287	0.199267	1.24886	568186	1959.4	10.2317	2967	0.0244293	0.0127423	0.244293	0.0127471	0.00658666	0.318677	0.00741982	0.0032416	0.370991
DNA161003LC_S59_S59_alignment_clones_exported_normalized.txt	6.07048	0.725783	4290	0.274217	1.37782	895791	2112.37	15.4291	6543	0.0342538	0.0186762	0.342538	0.0170783	0.00716863	0.426958	0.00975311	0.00346641	0.487655
DNA161003LC_S60_S60_alignment_clones_exported_normalized.txt	8.09629	0.835159	16225	0.164841	1.19738	368969	721.615	9.81596	5019	0.018613	0.00320745	0.18613	0.00838395	0.00185797	0.209599	0.00473372	0.00131036	0.236686
DNA161003LC_S61_S61_alignment_clones_exported_normalized.txt	6.6276	0.770399	5447	0.229601	1.29803	533528	2465.7	10.5139	2275	0.0301091	0.00878085	0.301091	0.0139921	0.00392827	0.349801	0.00789907	0.00233386	0.394953
DNA161003LC_S62_S62_alignment_clones_exported_normalized.txt	6.32348	0.738192	5251	0.261808	1.35466	490480	2045.88	12.4677	2989	0.0356511	0.0187703	0.356511	0.0162209	0.00408776	0.405523	0.00894552	0.00233586	0.447276
DNA161003LC_S63_S63_alignment_clones_exported_normalized.txt	5.21249	0.704856	1628	0.295144	1.41873	50310	1476.67	14.3235	488	0.0448195	0.017464	0.448195	0.0202876	0.00498973	0.507191	0.0111476	0.00249486	0.557382
DNA161003LC_S64_S64_alignment_clones_exported_normalized.txt	6.55363	0.781226	4398	0.218774	1.28004	682757	1955.54	4.25617	1486	0.028997	0.0288566	0.28997	0.0147311	0.0082202	0.368276	0.0085238	0.00282122	0.42619
DNA161003LC_S65_S65_alignment_clones_exported_normalized.txt	5.60887	0.702624	2930	0.297376	1.42324	416282	1851.71	14.1853	3189	0.0425515	0.0264446	0.425515	0.0201361	0.00653886	0.503403	0.0111401	0.00291357	0.557004
DNA161003LC_S66_S66_alignment_clones_exported_normalized.txt	5.37079	0.671291	2983	0.328709	1.48967	391843	3009.32	30.735	4002	0.0440366	0.0127486	0.440366	0.0194271	0.00391675	0.485677	0.0104662	0.00199677	0.523309
DNA161003LC_S67_S67_alignment_clones_exported_normalized.txt	4.75204	0.793798	398	0.206202	1.25977	1665	284.13	12.628	74	0.0389078	0.0273038	0.389078	0.0203413	0.0119454	0.508532	0.0120819	0.00511945	0.604096
DNA161003LC_S68_S68_alignment_clones_exported_normalized.txt	5.53107	0.78758	1122	0.21242	1.26971	340055	9862.38	13.2251	456	0.0353538	0.0176914	0.353538	0.0168329	0.00522042	0.420824	0.00965197	0.00304524	0.482599
DNA161003LC_S69_S69_alignment_clones_exported_normalized.txt	4.41384	0.593764	1692	0.406236	1.68417	701879	4106.96	20.6495	3529	0.0582387	0.0233762	0.582387	0.0262142	0.00743125	0.655354	0.0140445	0.00304272	0.702224
DNA161003LC_S70_S70_alignment_clones_exported_normalized.txt	6.02627	0.871763	1005	0.128237	1.1471	181555	5900.39	5.06987	156	0.0198895	0.0173871	0.198895	0.0118037	0.00779981	0.295093	0.00772181	0.00471238	0.38609
DNA161003LC_S71_S71_alignment_clones_exported_normalized.txt	5.75529	0.726106	2769	0.273894	1.37721	425343	4058.23	13.7296	1439	0.0368763	0.0178895	0.368763	0.0187845	0.00868238	0.469612	0.0106917	0.00400725	0.534586
DNA161003LC_S72_S72_alignment_clones_exported_normalized.txt	6.41452	0.751655	5084	0.248345	1.3304	664495	3361.81	11.5754	2288	0.0329505	0.0194273	0.329505	0.0161145	0.00698169	0.402864	0.0090772	0.00321259	0.45386
DNA161003LC_S73_S73_alignment_clones_exported_normalized.txt	5.42465	0.653687	4018	0.346313	1.52978	813625	2639.07	20.8693	6434	0.0458839	0.0283328	0.458839	0.0208213	0.00522219	0.520532	0.0115018	0.00259488	0.575089
DNA161003LC_S74_S74_alignment_clones_exported_normalized.txt	6.4135	0.72467	6976	0.27533	1.37994	431849	1900.49	11.0373	2508	0.0377063	0.021234	0.377063	0.0175963	0.00655723	0.439907	0.0094785	0.00200238	0.473925
DNA161003LC_S75_S75_alignment_clones_exported_normalized.txt	6.74012	0.790029	5072	0.209971	1.26578	234000	2140.9	11.5188	1259	0.0274016	0.0118024	0.274016	0.0132845	0.00503202	0.332113	0.00746935	0.00256176	0.373468
DNA161003LC_S76_S76_alignment_clones_exported_normalized.txt	6.64962	0.734894	8505	0.265106	1.36074	620837	2067.46	15.7748	4737	0.03449	0.00947417	0.3449	0.0148763	0.00226448	0.371907	0.00797629	0.00129874	0.398814
DNA161003LC_S77_S77_alignment_clones_exported_normalized.txt	6.20479	0.871702	1234	0.128298	1.14718	836665	23010.6	7.67327	279	0.019527	0.00907591	0.19527	0.010462	0.00550055	0.261551	0.00660066	0.00330033	0.330033
DNA161003LC_S78_S78_alignment_clones_exported_normalized.txt	5.79001	0.843045	961	0.156955	1.18618	1307185	23401.1	3.7415	209	0.0210705	0.018439	0.210705	0.014164	0.0127103	0.3541	0.00921232	0.0056391	0.460616
DNA161003LC_S79_S79_alignment_clones_exported_normalized.txt	9.27384	0.92494	22616	0.0750595	1.08115	1032062	828.926	0.322876	402	0.00202079	0.0019236	0.0202079	0.00143029	0.00118067	0.0357573	0.00107513	0.000867428	0.0537564
DNA161003LC_S80_S80_alignment_clones_exported_normalized.txt	9.07195	0.920349	19093	0.0796511	1.08654	965549	1014.63	1.05188	1001	0.00317665	0.00231708	0.0317665	0.00184273	0.00104032	0.0460683	0.00130912	0.000856425	0.0654561
DNA161003LC_S81_S81_alignment_clones_exported_normalized.txt	8.93996	0.925662	15645	0.0743381	1.08031	478000	888.74	0.544772	293	0.00256582	0.00233341	0.0256582	0.00180946	0.00145025	0.0452365	0.00137253	0.00118994	0.0686264
DNA161003LC_S82_S82_alignment_clones_exported_normalized.txt	7.2998	0.807149	8467	0.192851	1.23893	402618	1464.86	7.20757	1981	0.0226014	0.0119702	0.226014	0.0110227	0.00389303	0.275568	0.00641077	0.00276514	0.320538
DNA161003LC_S83_S83_alignment_clones_exported_normalized.txt	7.16522	0.796125	8104	0.203875	1.25608	464730	1553.87	8.49605	2541	0.0241039	0.0191086	0.241039	0.0119567	0.00508225	0.298917	0.00683095	0.0024241	0.341547
DNA161003LC_S84_S84_alignment_clones_exported_normalized.txt	7.476	0.823533	8760	0.176467	1.21428	661712	2306.1	6.48568	1861	0.0200425	0.0100369	0.200425	0.00988081	0.00369415	0.24702	0.00578658	0.00230013	0.289329
DNA161003LC_S85_S85_alignment_clones_exported_normalized.txt	7.65097	0.748888	27349	0.251112	1.33531	487158	509.771	17.268	16502	0.028742	0.00171613	0.28742	0.0119853	0.000826671	0.299632	0.00634507	0.000795279	0.317253
DNA161003LC_S86_S86_alignment_clones_exported_normalized.txt	6.9908	0.796217	6503	0.203783	1.25594	516281	2175.37	11.642	2763	0.023697	0.00754224	0.23697	0.0115283	0.00370792	0.288206	0.00685375	0.00282307	0.342687
DNA161003LC_S87_S87_alignment_clones_exported_normalized.txt	6.52225	0.79193	3774	0.20807	1.26274	585909	3726.45	9.66101	1519	0.0276474	0.0211474	0.276474	0.0134733	0.00496089	0.336831	0.00789926	0.00279845	0.394963
DNA161003LC_S88_S88_alignment_clones_exported_normalized.txt	6.39221	0.724914	6754	0.275086	1.37947	500706	2102.31	15.8122	3766	0.0344124	0.0141496	0.344124	0.0161465	0.0050804	0.403661	0.00921275	0.00323298	0.460637
DNA161003LC_S89_S89_alignment_clones_exported_normalized.txt	7.58096	0.861491	6633	0.138509	1.16078	525971	2471.55	6.48466	1380	0.0161694	0.0067666	0.161694	0.00843193	0.00366524	0.210798	0.00501668	0.00204408	0.250834
DNA161003LC_S90_S90_alignment_clones_exported_normalized.txt	6.31283	0.724755	6065	0.275245	1.37978	242302	1005.78	12.1664	2931	0.0345482	0.0223527	0.345482	0.0167681	0.00651696	0.419202	0.00957204	0.00315471	0.478602
DNA161003LC_S91_S91_alignment_clones_exported_normalized.txt	6.72595	0.7987	4542	0.2013	1.25203	638968	2917.66	12.0365	2636	0.0248082	0.0104795	0.248082	0.0125224	0.00575342	0.313059	0.00735525	0.00315068	0.367763
DNA161003LC_S92_S92_alignment_clones_exported_normalized.txt	6.77404	0.738958	9576	0.261042	1.35326	677811	1447.23	10.4003	4871	0.0318736	0.0146045	0.318736	0.0151271	0.00559411	0.378179	0.00841636	0.00248746	0.420818
DNA161003LC_S93_S93_alignment_clones_exported_normalized.txt	6.48614	0.716939	8493	0.283061	1.39482	611619	1882.89	13.17	4278	0.0368747	0.0046178	0.368747	0.0158113	0.00224733	0.395284	0.00844626	0.0012622	0.422313
DNA161003LC_S94_S94_alignment_clones_exported_normalized.txt	6.99381	0.741068	12550	0.258932	1.3494	614176	1755.89	18.5374	6484	0.0308594	0.00237292	0.308594	0.0132849	0.00191549	0.332123	0.00713934	0.00111499	0.356967
DNA161003LC_S95_S95_alignment_clones_exported_normalized.txt	6.39633	0.728191	6528	0.271809	1.37327	143565	1428.65	23.465	2358	0.034292	0.00388098	0.34292	0.0145208	0.00139317	0.363021	0.00770226	0.00119415	0.385113
DNA161003LC_S96_S96_alignment_clones_exported_normalized.txt	7.06594	0.792959	7412	0.207041	1.2611	824626	3782.51	11.8802	2590	0.0263979	0.011238	0.263979	0.0123444	0.00357782	0.30861	0.00691344	0.00185771	0.345672
DNA161003LC_S97_S97_alignment_clones_exported_normalized.txt	7.10837	0.74719	13541	0.25281	1.33835	1579506	2945.08	16.9265	9078	0.0312034	0.00538857	0.312034	0.0134569	0.00220018	0.336422	0.00719459	0.00124925	0.359729
DNA161003LC_S98_S98_alignment_clones_exported_normalized.txt	7.02836	0.789837	7321	0.210163	1.26608	657443	3450.06	11.7338	2236	0.0253149	0.00928841	0.253149	0.0120235	0.00372586	0.300588	0.00693745	0.00241394	0.346872
DNA161003LC_S99_S99_alignment_clones_exported_normalized.txt	7.19688	0.765279	12140	0.234721	1.30671	1143489	2033.01	13.9512	7847	0.0286331	0.0107563	0.286331	0.012562	0.00227572	0.314049	0.0068748	0.00142232	0.34374
DNA161003LC_S100_S100_alignment_clones_exported_normalized.txt	7.38716	0.830081	7327	0.169919	1.2047	965951	3991.7	6.83913	1655	0.0228439	0.0144841	0.228439	0.0107773	0.00322327	0.269433	0.00610438	0.00210753	0.305219
DNA161003LC_S101_S101_alignment_clones_exported_normalized.txt	5.60776	0.662526	4742	0.337474	1.50938	871253	5254.84	35.3438	5860	0.0409107	0.00500603	0.409107	0.0179349	0.0035585	0.448372	0.00959349	0.00189988	0.479674
DNA161003LC_S102_S102_alignment_clones_exported_normalized.txt	5.7478	0.820223	1105	0.179777	1.21918	425445	11762.4	4.9765	180	0.0282278	0.0264031	0.282278	0.0162013	0.0116118	0.405032	0.00989218	0.00511474	0.494609
DNA161003LC_S103_S103_alignment_clones_exported_normalized.txt	5.40553	0.857414	547	0.142586	1.1663	10385	1280.52	10.2343	83	0.0288533	0.0191122	0.288533	0.0145993	0.00739827	0.364982	0.00905055	0.00369914	0.452528
DNA161003LC_S104_S104_alignment_clones_exported_normalized.txt	5.06919	0.654548	2309	0.345452	1.52777	376592	2155.16	12.7275	2224	0.0494048	0.034022	0.494048	0.0243631	0.0100149	0.609076	0.0132322	0.00323338	0.661612
DNA161003LC_S105_S105_alignment_clones_exported_normalized.txt	5.30132	0.623162	4950	0.376838	1.60472	981501	3174.84	25.9356	8018	0.0487821	0.0226589	0.487821	0.0219415	0.00549895	0.548536	0.0119075	0.00252305	0.595374
DNA161003LC_S106_S106_alignment_clones_exported_normalized.txt	6.70917	0.788689	4948	0.211311	1.26793	307787	2830.49	15.5876	1695	0.0290877	0.0100239	0.290877	0.0129667	0.0029428	0.324168	0.00714548	0.00156336	0.357274
DNA161003LC_S107_S107_alignment_clones_exported_normalized.txt	6.73646	0.774632	5981	0.225368	1.29094	242571	1486.71	12.4602	2033	0.0291432	0.00864182	0.291432	0.0136627	0.0041064	0.341567	0.00765139	0.00251287	0.382569
DNA161003LC_S108_S108_alignment_clones_exported_normalized.txt	7.17046	0.791484	8600	0.208516	1.26345	763258	1187.12	4.64888	2989	0.0226036	0.0191617	0.226036	0.0120227	0.0065946	0.300568	0.00703694	0.00305623	0.351847
DNA161003LC_S109_S109_alignment_clones_exported_normalized.txt	6.99829	0.730365	14500	0.269635	1.36918	695880	996.991	15.5807	10875	0.0348305	0.0135462	0.348305	0.0146875	0.00141838	0.367188	0.00775782	0.000959913	0.387891
DNA161003LC_S110_S110_alignment_clones_exported_normalized.txt	6.02563	0.671408	7900	0.328592	1.48941	1083337	1959.87	19.5456	10804	0.0418428	0.0167885	0.418428	0.0192387	0.0050474	0.480968	0.0104132	0.00274079	0.52066
DNA161003LC_S111_S111_alignment_clones_exported_normalized.txt	6.12021	0.724562	4660	0.275438	1.38014	1129752	3115.87	12.2373	4437	0.0342986	0.027787	0.342986	0.0167257	0.00584699	0.418142	0.00973247	0.00417839	0.486624
DNA161003LC_S112_S112_alignment_clones_exported_normalized.txt	7.51704	0.767379	17957	0.232621	1.30314	1046200	1527.83	12.6088	8634	0.0275615	0.00874759	0.275615	0.0122758	0.00332963	0.306896	0.00665927	0.00128512	0.332963
DNA161003LC_S113_S113_alignment_clones_exported_normalized.txt	6.299	0.718718	6401	0.281282	1.39137	908168	2240.29	13.2888	5387	0.0362277	0.0143322	0.362277	0.016503	0.00444028	0.412576	0.00918299	0.00254083	0.459149
DNA161003LC_S114_S114_alignment_clones_exported_normalized.txt	7.79677	0.875867	7345	0.124133	1.14173	284886	619.937	6.09958	2803	0.0128498	0.00696349	0.128498	0.00692606	0.00367759	0.173151	0.00429691	0.00212169	0.214845
DNA161003LC_S115_S115_alignment_clones_exported_normalized.txt	6.55627	0.740359	7013	0.259641	1.3507	778168	1425.71	13.8931	7583	0.0344919	0.0251644	0.344919	0.0162877	0.00518495	0.407193	0.00898701	0.00228101	0.449351
DNA161003LC_S116_S116_alignment_clones_exported_normalized.txt	7.49775	0.816256	9755	0.183744	1.22511	1044995	2008.45	14.5704	7581	0.0229925	0.00677494	0.229925	0.0105954	0.00320969	0.264886	0.00579781	0.00145109	0.28989
DNA161003LC_S117_S117_alignment_clones_exported_normalized.txt	5.08297	0.648508	2535	0.351492	1.542	1503077	3731.57	12.5223	5044	0.0493222	0.0343347	0.493222	0.0235402	0.00836643	0.588505	0.0131495	0.00379841	0.657473
DNA161003LC_S118_S118_alignment_clones_exported_normalized.txt	3.17044	0.394868	3069	0.605132	2.53249	1156469	1815.18	56.8128	36196	0.0724788	0.0114423	0.724788	0.0302409	0.0026526	0.756023	0.0156818	0.00154604	0.784088
DNA161003LC_S119_S119_alignment_clones_exported_normalized.txt	6.23182	0.761183	3594	0.238817	1.31374	782655	3157.78	12.0476	2986	0.0320839	0.00879564	0.320839	0.0152495	0.00480129	0.381239	0.00875287	0.00314706	0.437644
DNA161003LC_S120_S120_alignment_clones_exported_normalized.txt	4.27208	0.544315	2562	0.455685	1.83717	1189409	2357.65	23.0708	11639	0.0634859	0.0320522	0.634859	0.0285714	0.00838471	0.714286	0.0151722	0.0026165	0.758608
DNA161003LC_S121_S121_alignment_clones_exported_normalized.txt	4.8862	0.555759	6581	0.444241	1.79934	912828	1636.04	36.8886	20582	0.0556555	0.0155928	0.556555	0.0239935	0.00356663	0.599839	0.0125925	0.0018102	0.629626
DNA161003LC_S122_S122_alignment_clones_exported_normalized.txt	6.59243	0.814692	3268	0.185308	1.22746	39889	822.963	15.8449	768	0.0251496	0.00515783	0.251496	0.011438	0.00330101	0.28595	0.00626779	0.00144419	0.31339
DNA161003LC_S123_S123_alignment_clones_exported_normalized.txt	6.53753	0.690843	12876	0.309157	1.44751	1057184	1163.84	17.8233	16190	0.0359956	0.0160014	0.359956	0.0172702	0.00690255	0.431756	0.00954732	0.00251002	0.477366
DNA161003LC_S124_S124_alignment_clones_exported_normalized.txt	6.46077	0.670342	15337	0.329658	1.49178	1668707	1685.89	19.8765	19674	0.0390732	0.0142856	0.390732	0.0182087	0.00599105	0.455219	0.00981158	0.00230852	0.490579
DNA161003LC_S125_S125_alignment_clones_exported_normalized.txt	8.61826	0.833617	30896	0.166383	1.19959	606016	573.092	11.4871	12147	0.0199726	0.00332876	0.199726	0.00845581	0.000936214	0.211395	0.00444295	0.000595773	0.222148
DNA161003LC_S126_S126_alignment_clones_exported_normalized.txt	6.39497	0.698238	9497	0.301762	1.43218	1588440	2149.21	19.7191	14574	0.038299	0.0145316	0.38299	0.0166429	0.00324728	0.416071	0.00883639	0.00127185	0.44182
DNA161003LC_S127_S127_alignment_clones_exported_normalized.txt	7.73269	0.768908	23312	0.231092	1.30055	1399486	1022.45	11.414	15623	0.0284484	0.00799629	0.284484	0.0121079	0.0017388	0.302697	0.00638403	0.000778077	0.319201
DNA161003LC_S128_S128_alignment_clones_exported_normalized.txt	6.42174	0.698401	9847	0.301599	1.43184	1867279	2095.36	15.3274	13659	0.0360646	0.0174494	0.360646	0.0171756	0.00594737	0.429389	0.00948841	0.00281659	0.474421
DNA161003LC_S129_S129_alignment_clones_exported_normalized.txt	7.21929	0.793721	8915	0.206279	1.25989	757115	2285.49	8.62137	2856	0.0252694	0.0125728	0.252694	0.0117705	0.00341111	0.294261	0.0067697	0.00235457	0.338485
DNA161003LC_S130_S130_alignment_clones_exported_normalized.txt	5.4838	0.666143	3760	0.333857	1.50118	710812	5195.99	18.1871	2488	0.0468202	0.0221857	0.468202	0.0205088	0.00387427	0.512719	0.0109722	0.00211988	0.548611
DNA161003LC_S131_S131_alignment_clones_exported_normalized.txt	4.60175	0.554243	4035	0.445757	1.80426	552054	2765.66	45.2031	9023	0.0521717	0.00691348	0.521717	0.0227924	0.00345674	0.569811	0.0122479	0.00263013	0.612394
DNA161003LC_S132_S132_alignment_clones_exported_normalized.txt	7.33272	0.795803	10039	0.204197	1.25659	688993	2191.17	7.06653	2222	0.0230251	0.00963618	0.230251	0.011767	0.00534283	0.294174	0.00677268	0.00265551	0.338634
DNA161003LC_S133_S133_alignment_clones_exported_normalized.txt	7.62517	0.791606	15253	0.208394	1.26325	562451	1336.02	9.49191	3996	0.0251859	0.0118293	0.251859	0.0116563	0.00289793	0.291408	0.00643768	0.0018409	0.321884
DNA161003LC_S134_S134_alignment_clones_exported_normalized.txt	6.41685	0.77779	3828	0.22221	1.28569	952266	3954.59	4.95017	1192	0.0284219	0.0256022	0.284219	0.0144003	0.00627076	0.360008	0.00860797	0.00344684	0.430399
DNA161003LC_S135_S135_alignment_clones_exported_normalized.txt	5.60763	0.713423	2592	0.286577	1.40169	582875	3261.57	10.6541	1904	0.0418835	0.0359521	0.418835	0.0195579	0.00570757	0.488949	0.0111074	0.00372111	0.555369
DNA161003LC_S136_S136_alignment_clones_exported_normalized.txt	5.44221	0.665486	3561	0.334514	1.50266	636055	3069.02	30.6345	6349	0.0437346	0.0118938	0.437346	0.0192193	0.00342581	0.480483	0.0104483	0.00207479	0.522413
DNA161003LC_S137_S137_alignment_clones_exported_normalized.txt	4.40656	0.810965	229	0.189035	1.2331	1485	510.309	19.9313	58	0.0371134	0.0189003	0.371134	0.0199313	0.0103093	0.498282	0.0122337	0.00687285	0.611684
DNA161003LC_S138_S138_alignment_clones_exported_normalized.txt	5.99931	0.780907	2170	0.219093	1.28056	1003063	6182.97	9.43105	1530	0.0324231	0.0185847	0.324231	0.0155853	0.00511619	0.389632	0.0090082	0.00308204	0.45041
DNA161003LC_S139_S139_alignment_clones_exported_normalized.txt	4.85097	0.63053	2194	0.36947	1.58597	707605	3548.32	18.5688	3703	0.0522967	0.0248721	0.522967	0.0239555	0.00722094	0.598887	0.0130268	0.00315916	0.651339
DNA161003LC_S140_S140_alignment_clones_exported_normalized.txt	6.26818	0.854407	1535	0.145593	1.1704	149826	3103.27	4.16321	201	0.0201118	0.0179163	0.201118	0.0123032	0.008285	0.307581	0.00778376	0.00466031	0.389188
DNA161003LC_S141_S141_alignment_clones_exported_normalized.txt	6.19899	0.739574	4367	0.260426	1.35213	791886	2756.11	8.81943	2534	0.0329598	0.0253376	0.329598	0.0170973	0.00911875	0.427433	0.00981623	0.00384589	0.490812
DNA161003LC_S142_S142_alignment_clones_exported_normalized.txt	0	NA	1	NA	NA	8	800	100	1	NA	NA	NA	NA	NA	NA	NA	NA	NA
DNA161003LC_S143_S143_alignment_clones_exported_normalized.txt	5.50871	0.659748	4229	0.340252	1.51573	803083	2378.8	18.356	6197	0.0447838	0.0297838	0.447838	0.0208851	0.00619076	0.522127	0.0115995	0.00339159	0.579976
DNA161003LC_S144_S144_alignment_clones_exported_normalized.txt	7.08169	0.740445	14244	0.259555	1.35054	1775418	2092.05	9.45148	8021	0.0277099	0.0151122	0.277099	0.0148782	0.00803629	0.371955	0.0084275	0.00344076	0.421375
DNA161003LC_S145_S145_alignment_clones_exported_normalized.txt	7.04172	0.789502	7474	0.210498	1.26662	403514	2296.87	11.2136	1970	0.0271573	0.0103313	0.271573	0.0125592	0.00409836	0.31398	0.00705487	0.00216302	0.352744
DNA161003LC_S146_S146_alignment_clones_exported_normalized.txt	6.62525	0.731897	8537	0.268103	1.36631	1114421	4206.47	15.1814	4022	0.0357038	0.0123618	0.357038	0.0153912	0.00252897	0.384781	0.00822783	0.00133998	0.411392
DNA161003LC_S147_S147_alignment_clones_exported_normalized.txt	7.36603	0.798748	10117	0.201252	1.25196	700244	1827.55	7.27111	2786	0.0234628	0.0121229	0.234628	0.0112527	0.00365383	0.281319	0.00647197	0.00234889	0.323598
DNA161003LC_S148_S148_alignment_clones_exported_normalized.txt	6.96481	0.745748	11377	0.254252	1.34093	422839	851.365	17.9217	8901	0.0321608	0.0100975	0.321608	0.0142633	0.00314098	0.356582	0.00777594	0.00188258	0.388797
DNA161003LC_S149_S149_alignment_clones_exported_normalized.txt	7.83322	0.823215	13567	0.176785	1.21475	1260627	1682.38	6.06958	4548	0.0191056	0.0101226	0.191056	0.00925171	0.00334975	0.231293	0.00538282	0.00201519	0.269141
DNA161003LC_S150_S150_alignment_clones_exported_normalized.txt	7.99668	0.785803	26277	0.214197	1.27258	834754	1063.38	14.1299	11092	0.0244955	0.0016879	0.244955	0.0103343	0.000968153	0.258357	0.00545554	0.000853503	0.272777
DNA161003LC_S151_S151_alignment_clones_exported_normalized.txt	7.20942	0.81792	6730	0.18208	1.22261	862201	4003.72	8.7857	1892	0.0215185	0.0108196	0.215185	0.0107434	0.00390063	0.268586	0.00628651	0.0025772	0.314326
DNA161003LC_S152_S152_alignment_clones_exported_normalized.txt	6.88034	0.796439	5647	0.203561	1.25559	1092184	2923.48	8.16135	3049	0.0248481	0.0226719	0.248481	0.0122059	0.00535346	0.305147	0.0071533	0.00259643	0.357665
DNA161003LC_S153_S153_alignment_clones_exported_normalized.txt	6.92035	0.738338	11765	0.261662	1.35439	1346625	1701.4	11.8323	9365	0.031081	0.0128809	0.31081	0.0148764	0.00495275	0.371911	0.00837722	0.00281119	0.418861
DNA161003LC_S154_S154_alignment_clones_exported_normalized.txt	7.87588	0.868804	8649	0.131196	1.15101	1100501	2911.3	4.8967	1851	0.014624	0.0077908	0.14624	0.00751832	0.00375651	0.187958	0.00450094	0.00195762	0.225047
DNA161003LC_S155_S155_alignment_clones_exported_normalized.txt	6.86874	0.75755	8665	0.24245	1.32005	761088	1818.7	9.02074	3775	0.0281399	0.0171095	0.281399	0.0140375	0.00520933	0.350937	0.00819251	0.00359635	0.409625
DNA161003LC_S156_S156_alignment_clones_exported_normalized.txt	6.88053	0.814949	4642	0.185051	1.22707	1190770	5773.15	10.2831	2121	0.0225831	0.00967226	0.225831	0.0111219	0.00455735	0.278047	0.0066295	0.00269078	0.331475
DNA161003LC_S157_S157_alignment_clones_exported_normalized.txt	6.57499	0.74299	6970	0.25701	1.34591	869812	3203.73	9.28177	2520	0.0327514	0.0181031	0.327514	0.0155963	0.00622468	0.389908	0.00872265	0.00246777	0.436133
DNA161003LC_S158_S158_alignment_clones_exported_normalized.txt	6.43559	0.719614	7655	0.280386	1.38963	841318	3166.9	15.6553	4159	0.036479	0.0067944	0.36479	0.0158277	0.00297373	0.395694	0.00847324	0.00139276	0.423662
DNA161003LC_S159_S159_alignment_clones_exported_normalized.txt	7.91707	0.810791	17407	0.189209	1.23336	1049458	1992.89	10.5583	5560	0.0211717	0.00327573	0.211717	0.00920623	0.0014812	0.230156	0.00499468	0.000930498	0.249734
DNA161003LC_S160_S160_alignment_clones_exported_normalized.txt	7.5761	0.753714	23195	0.246286	1.32676	916951	1070.5	15.8856	13607	0.0292647	0.00500257	0.292647	0.0123835	0.00152937	0.309587	0.00658331	0.000916457	0.329165
DNA161003LC_S161_S161_alignment_clones_exported_normalized.txt	7.47998	0.783172	14057	0.216828	1.27686	1302410	1457.01	12.3874	11073	0.0268612	0.0102082	0.268612	0.0119191	0.00258421	0.297978	0.00640302	0.00119142	0.320151
DNA161003LC_S162_S162_alignment_clones_exported_normalized.txt	6.62158	0.709534	11297	0.290466	1.40938	736287	1903.78	20.8869	8078	0.0360491	0.00461538	0.360491	0.0153815	0.00196509	0.384538	0.0081691	0.00108597	0.408455
DNA161003LC_S163_S163_alignment_clones_exported_normalized.txt	6.96775	0.742325	11925	0.257675	1.34712	776576	1435.79	16.1813	8752	0.0311091	0.00772829	0.311091	0.0139738	0.00369775	0.349345	0.00766802	0.00171945	0.383401
DNA161003LC_S164_S164_alignment_clones_exported_normalized.txt	7.03001	0.764351	9871	0.235649	1.3083	993460	2716	13.8663	5072	0.0294685	0.014927	0.294685	0.0129859	0.0023238	0.324649	0.00707803	0.00162666	0.353901
DNA161003LC_S165_S165_alignment_clones_exported_normalized.txt	7.65291	0.834121	9651	0.165879	1.19887	906495	2238.2	6.69366	2711	0.0214093	0.0128515	0.214093	0.0102664	0.00387645	0.25666	0.00579739	0.00186415	0.289869
DNA161003LC_S166_S166_alignment_clones_exported_normalized.txt	5.68636	0.870107	689	0.129893	1.14928	1059542	92455.7	7.8534	90	0.0212042	0.0135253	0.212042	0.0123909	0.0069808	0.309773	0.00841187	0.0052356	0.420593
DNA161003LC_S167_S167_alignment_clones_exported_normalized.txt	5.26814	0.877816	404	0.122184	1.13919	1155864	178650	7.10974	46	0.0236476	0.0170015	0.236476	0.0147141	0.0108192	0.367852	0.00992272	0.00618238	0.496136
DNA161003LC_S169_S169_alignment_clones_exported_normalized.txt	2.1384	0.928694	10	0.0713059	1.07678	327	2515.38	30.7692	4	0.1	0.0769231	1	NA	NA	NA	NA	NA	NA
DNA161003LC_S170_S170_alignment_clones_exported_normalized.txt	1.33218	0.827729	5	0.172271	1.20812	234	4680	40	2	NA	NA	NA	NA	NA	NA	NA	NA	NA

## Sheet: rem.cd4.analysis
File	Shannon Entropy	Normalized Entropy	Unique Clonotypes	Clonality	Adaptive Clonality	Spiked Reads	Percent Spiked Reads	Max Clonal Freq	Max Clone Count	top10.mean	top10.median	top10.sum	top25.mean	top25.median	top25.sum	top50.mean	top50.median	top50.sum
DNA161003LC_S1_S1_alignment_clones_exported_normalizedcd8_rem.txt	6.10288	0.903359	859	0.0966414	1.10698	47056	4243.1	2.79001	38	0.0131424	0.0128488	0.131424	0.00787078	0.0051395	0.196769	0.00524229	0.00293686	0.262115
DNA161003LC_S2_S2_alignment_clones_exported_normalizedcd8_rem.txt	5.98163	0.798917	1785	0.201083	1.25169	352256	4916.34	8.5463	933	0.0183475	0.0101676	0.183475	0.00989283	0.00540442	0.247321	0.00596867	0.00311441	0.298434
DNA161003LC_S3_S3_alignment_clones_exported_normalizedcd8_rem.txt	5.3556	0.831492	627	0.168508	1.20266	324690	12345.6	2.39103	96	0.0158904	0.0160648	0.158904	0.0107198	0.00821918	0.267995	0.00742715	0.00622665	0.371357
DNA161003LC_S4_S4_alignment_clones_exported_normalizedcd8_rem.txt	4.37924	0.646021	879	0.353979	1.54794	384260	6111.01	27.8973	2087	0.0405293	0.0150381	0.405293	0.0195161	0.00681727	0.487903	0.0112632	0.004077	0.56316
DNA161003LC_S5_S5_alignment_clones_exported_normalizedcd8_rem.txt	5.43977	0.814693	794	0.185307	1.22746	373967	7933.11	4.3328	351	0.0162819	0.00962844	0.162819	0.00917911	0.00481422	0.229478	0.00606345	0.0035798	0.303172
DNA161003LC_S6_S6_alignment_clones_exported_normalizedcd8_rem.txt	6.25526	0.761418	3697	0.238582	1.31334	269245	2509.27	19.0908	2339	0.0276363	0.00746817	0.276363	0.0127881	0.00367287	0.319703	0.00708129	0.00187724	0.354065
DNA161003LC_S7_S7_alignment_clones_exported_normalizedcd8_rem.txt	6.00786	0.857445	1104	0.142555	1.16626	169692	5021.96	5.26069	224	0.0186473	0.0127994	0.186473	0.0103523	0.00704556	0.258807	0.00634101	0.00305308	0.31705
DNA161003LC_S8_S8_alignment_clones_exported_normalizedcd8_rem.txt	5.77559	0.878035	719	0.121965	1.13891	33428	3025.16	3.22196	54	0.0149761	0.0101432	0.149761	0.00794749	0.00417661	0.198687	0.0050358	0.00238663	0.25179
DNA161003LC_S9_S9_alignment_clones_exported_normalizedcd8_rem.txt	5.77322	0.779778	1642	0.220222	1.28242	227055	3315.16	3.0871	392	0.0170421	0.0171287	0.170421	0.00943456	0.00551268	0.235864	0.00566546	0.00263821	0.283273
DNA161003LC_S10_S10_alignment_clones_exported_normalizedcd8_rem.txt	6.29641	0.817205	2219	0.182795	1.22368	313471	4251.03	4.58263	678	0.0117742	0.00611693	0.117742	0.00635079	0.0035147	0.15877	0.00389186	0.00182494	0.194593
DNA161003LC_S11_S11_alignment_clones_exported_normalizedcd8_rem.txt	6.91593	0.896101	2248	0.103899	1.11595	387434	8520.65	1.2504	116	0.0055298	0.00420395	0.055298	0.00344939	0.00226366	0.0862348	0.00240164	0.0016169	0.120082
DNA161003LC_S12_S12_alignment_clones_exported_normalizedcd8_rem.txt	7.0527	0.855706	3797	0.144294	1.16863	367390	2947.37	1.4375	391	0.00662868	0.00452206	0.0662868	0.00412647	0.00279412	0.103162	0.00275074	0.00196691	0.137537
DNA161003LC_S13_S13_alignment_clones_exported_normalizedcd8_rem.txt	7.02685	0.872687	3140	0.127313	1.14589	397107	3994.64	1.33413	222	0.00638822	0.00486779	0.0638822	0.00439423	0.00396635	0.109856	0.00315144	0.00216346	0.157572
DNA161003LC_S14_S14_alignment_clones_exported_normalizedcd8_rem.txt	7.13473	0.882782	3236	0.117218	1.13278	416902	6310	2.2519	376	0.00495299	0.00317422	0.0495299	0.00272863	0.00149727	0.0682158	0.00182787	0.00101815	0.0913937
DNA161003LC_S15_S15_alignment_clones_exported_normalizedcd8_rem.txt	6.11215	0.811424	1868	0.188576	1.2324	314438	5937.27	4.47993	606	0.00969912	0.0052118	0.0969912	0.00545576	0.00303098	0.136394	0.00331929	0.00155245	0.165964
DNA161003LC_S16_S16_alignment_clones_exported_normalizedcd8_rem.txt	6.18416	0.822812	1837	0.177188	1.21534	266388	3965.29	4.02396	430	0.0136253	0.00734606	0.136253	0.00823507	0.00589556	0.205877	0.00530788	0.00313494	0.265394
DNA161003LC_S17_S17_alignment_clones_exported_normalizedcd8_rem.txt	7.0975	0.877608	3253	0.122392	1.13946	289718	4516.96	0.71888	133	0.00418896	0.00362143	0.0418896	0.00268094	0.00210799	0.0670234	0.00178044	0.00113507	0.0890222
DNA161003LC_S18_S18_alignment_clones_exported_normalizedcd8_rem.txt	6.37961	0.887766	1321	0.112234	1.12642	373993	13122.6	0.663369	59	0.00432876	0.00404767	0.0432876	0.00298628	0.00269845	0.0746571	0.00212503	0.00168653	0.106251
DNA161003LC_S19_S19_alignment_clones_exported_normalizedcd8_rem.txt	7.25155	0.939156	2256	0.0608441	1.06479	86538	2863.6	1.24429	49	0.00543423	0.00418994	0.0543423	0.00340274	0.00228542	0.0850686	0.00242255	0.00177755	0.121127
DNA161003LC_S20_S20_alignment_clones_exported_normalizedcd8_rem.txt	6.9188	0.875358	2708	0.124642	1.14239	249282	4918.75	3.03298	240	0.0112347	0.00751927	0.112347	0.00610135	0.00353848	0.152534	0.0036876	0.00183243	0.18438
DNA161003LC_S21_S21_alignment_clones_exported_normalizedcd8_rem.txt	6.22936	0.78499	2795	0.21501	1.2739	201555	4206.95	16.7183	918	0.0262429	0.00546349	0.262429	0.0117064	0.00273174	0.292661	0.00645784	0.00145693	0.322892
DNA161003LC_S22_S22_alignment_clones_exported_normalizedcd8_rem.txt	5.94834	0.816615	1457	0.183385	1.22457	355750	5525.78	3.04458	323	0.0155151	0.011971	0.155151	0.0092299	0.00678669	0.230747	0.00574795	0.0031577	0.287397
DNA161003LC_S23_S23_alignment_clones_exported_normalizedcd8_rem.txt	5.9508	0.799634	1706	0.200366	1.25057	378222	5855.74	2.28844	470	0.00931444	0.00589152	0.0931444	0.00482812	0.00204499	0.120703	0.00290875	0.00136333	0.145438
DNA161003LC_S24_S24_alignment_clones_exported_normalizedcd8_rem.txt	6.85404	0.896604	2089	0.103396	1.11532	218384	4258.66	4.48864	334	0.00912512	0.00530843	0.0912512	0.00528961	0.00322537	0.13224	0.00353178	0.00228464	0.176589
DNA161003LC_S25_S25_alignment_clones_exported_normalizedcd8_rem.txt	6.03708	0.843251	1286	0.156749	1.18589	223149	5745.34	1.91907	267	0.00722346	0.00513908	0.0722346	0.00386114	0.00215626	0.0965284	0.00230576	0.00104219	0.115288
DNA161003LC_S26_S26_alignment_clones_exported_normalizedcd8_rem.txt	3.85067	0.513462	1807	0.486538	1.94756	193752	2182.38	34.0823	4247	0.0433834	0.00625953	0.433834	0.0188235	0.00312976	0.470588	0.0100008	0.00168526	0.50004
DNA161003LC_S27_S27_alignment_clones_exported_normalizedcd8_rem.txt	5.42594	0.879164	479	0.120836	1.13744	12133	2789.2	1.9962	21	0.00826996	0.00570342	0.0826996	0.00509506	0.00380228	0.127376	0.00328897	0.00190114	0.164449
DNA161003LC_S28_S28_alignment_clones_exported_normalizedcd8_rem.txt	6.99621	0.864069	3284	0.135931	1.15732	250102	2839.49	1.29172	257	0.00633293	0.00457378	0.0633293	0.00388621	0.00271411	0.0971552	0.00256132	0.00168376	0.128066
DNA161003LC_S29_S29_alignment_clones_exported_normalizedcd8_rem.txt	5.15038	0.642118	3044	0.357882	1.55735	253983	2173.95	22.0673	3783	0.0305372	0.00685411	0.305372	0.0138762	0.00338331	0.346905	0.0076976	0.00201248	0.38488
DNA161003LC_S30_S30_alignment_clones_exported_normalizedcd8_rem.txt	8.1346	0.940058	5729	0.0599418	1.06376	67562	1010.65	0.329504	37	0.00246683	0.00249354	0.0246683	0.00168492	0.00142488	0.0421231	0.00120937	0.000890551	0.0604684
DNA161003LC_S31_S31_alignment_clones_exported_normalizedcd8_rem.txt	5.38632	0.66559	3270	0.33441	1.50243	509089	2966.72	23.9381	5523	0.0305999	0.00511442	0.305999	0.0136026	0.00290395	0.340066	0.00749827	0.00184206	0.374913
DNA161003LC_S32_S32_alignment_clones_exported_normalizedcd8_rem.txt	7.5171	0.895544	4420	0.104456	1.11664	392803	3961.7	0.915173	238	0.00316465	0.00257633	0.0316465	0.00208875	0.00157656	0.0522187	0.00145659	0.00105745	0.0728293
DNA161003LC_S33_S33_alignment_clones_exported_normalizedcd8_rem.txt	6.9739	0.903822	2244	0.0961784	1.10641	552155	11472.2	0.377752	58	0.00275498	0.00257262	0.0275498	0.00194868	0.00169337	0.0487169	0.00141201	0.0011072	0.0706005
DNA161003LC_S34_S34_alignment_clones_exported_normalizedcd8_rem.txt	7.23939	0.896041	3227	0.103959	1.11602	447319	4976.29	1.40182	244	0.00489486	0.00344709	0.0489486	0.00304263	0.00195335	0.0760657	0.00214639	0.00160864	0.107319
DNA161003LC_S35_S35_alignment_clones_exported_normalizedcd8_rem.txt	5.44304	0.698993	2409	0.301007	1.43063	495674	5632.02	13.9815	2364	0.0206766	0.00446534	0.206766	0.00933286	0.0023066	0.233322	0.00516797	0.00124202	0.258398
DNA161003LC_S36_S36_alignment_clones_exported_normalizedcd8_rem.txt	7.12742	0.890889	2982	0.109111	1.12247	307428	4439.39	0.449798	90	0.00335849	0.00319856	0.0335849	0.0024509	0.00234894	0.0612724	0.00173222	0.00144935	0.086611
DNA161003LC_S37_S37_alignment_clones_exported_normalizedcd8_rem.txt	6.74357	0.891629	1926	0.108371	1.12154	312115	8720.73	0.670402	67	0.00388233	0.00330198	0.0388233	0.00264158	0.00210126	0.0660396	0.00194517	0.0015009	0.0972584
DNA161003LC_S38_S38_alignment_clones_exported_normalizedcd8_rem.txt	7.77779	0.902171	5548	0.0978294	1.10844	327593	2729.94	0.534375	171	0.00258437	0.0023125	0.0258437	0.001795	0.0013125	0.044875	0.001315	0.00109375	0.06575
DNA161003LC_S39_S39_alignment_clones_exported_normalizedcd8_rem.txt	6.07977	0.820243	1656	0.179757	1.21915	514000	4200.03	1.65741	528	0.0090969	0.00663904	0.090969	0.00535016	0.00339015	0.133754	0.00344791	0.00202467	0.172395
DNA161003LC_S40_S40_alignment_clones_exported_normalizedcd8_rem.txt	7.27772	0.86036	4717	0.13964	1.1623	199604	2008.29	8.19374	1081	0.0137194	0.00663231	0.137194	0.00663685	0.00234973	0.165921	0.00389601	0.00151596	0.1948
DNA161003LC_S41_S41_alignment_clones_exported_normalizedcd8_rem.txt	6.30341	0.909647	1022	0.0903534	1.09933	105241	8577.1	3.58402	61	0.010282	0.00499412	0.10282	0.00568743	0.00293772	0.142186	0.00385429	0.00235018	0.192714
DNA161003LC_S42_S42_alignment_clones_exported_normalizedcd8_rem.txt	7.63569	0.940287	3363	0.0597126	1.0635	198674	4787.33	1.21491	74	0.00377606	0.002791	0.0377606	0.00236414	0.00164177	0.0591036	0.0016746	0.00131341	0.0837301
DNA161003LC_S43_S43_alignment_clones_exported_normalizedcd8_rem.txt	6.48124	0.910748	1232	0.0892516	1.098	276470	11312.2	1.52579	50	0.0101007	0.00961245	0.101007	0.00626182	0.00549283	0.156546	0.00429661	0.00244126	0.214831
DNA161003LC_S44_S44_alignment_clones_exported_normalizedcd8_rem.txt	6.24952	0.920388	889	0.0796123	1.0865	70065	4772.82	1.07304	31	0.00619592	0.00588439	0.0619592	0.004126	0.00311526	0.10315	0.00293527	0.00224991	0.146764
DNA161003LC_S45_S45_alignment_clones_exported_normalizedcd8_rem.txt	5.81875	0.806288	1362	0.193712	1.24025	365307	4756.6	5.66845	530	0.0237219	0.0181818	0.237219	0.013061	0.00705882	0.326524	0.00792086	0.0042246	0.396043
DNA161003LC_S46_S46_alignment_clones_exported_normalizedcd8_rem.txt	6.09911	0.781267	2457	0.218733	1.27997	734088	5442.53	9.84688	2090	0.0171307	0.00862191	0.171307	0.0089404	0.00391048	0.22351	0.00547091	0.00299176	0.273545
DNA161003LC_S47_S47_alignment_clones_exported_normalizedcd8_rem.txt	5.88768	0.810917	1423	0.189083	1.23317	222317	615.189	1.25274	732	0.00894886	0.00883933	0.0894886	0.00652588	0.00542511	0.163147	0.00474911	0.00432126	0.237456
DNA161003LC_S48_S48_alignment_clones_exported_normalizedcd8_rem.txt	4.56191	0.578809	2648	0.421191	1.72769	775559	3020.91	33.0139	10334	0.0426267	0.0067887	0.426267	0.0188895	0.00380167	0.472238	0.0102875	0.00244393	0.514376
DNA161003LC_S49_S49_alignment_clones_exported_normalizedcd8_rem.txt	5.7691	0.70973	3390	0.29027	1.40899	622537	2338.43	10.4402	4105	0.0245835	0.0124749	0.245835	0.0125975	0.00679061	0.314937	0.00726519	0.00300109	0.363259
DNA161003LC_S50_S50_alignment_clones_exported_normalizedcd8_rem.txt	5.61168	0.673914	4134	0.326086	1.48387	1054291	3270.54	10.8921	5730	0.0265839	0.00796472	0.265839	0.0119672	0.00266124	0.299181	0.00658506	0.00155873	0.329253
DNA161003LC_S51_S51_alignment_clones_exported_normalizedcd8_rem.txt	7.0322	0.860715	3534	0.139285	1.16183	1270288	3590.41	1.39292	1071	0.00568612	0.00380419	0.0568612	0.00367491	0.00265318	0.0918727	0.00258477	0.00183381	0.129238
DNA161003LC_S52_S52_alignment_clones_exported_normalizedcd8_rem.txt	5.51071	0.91451	414	0.0854902	1.09348	2652	681.748	1.36054	10	0.0077551	0.00748299	0.077551	0.00533333	0.00408163	0.133333	0.00397279	0.00272109	0.198639
DNA161003LC_S53_S53_alignment_clones_exported_normalizedcd8_rem.txt	7.66465	0.948567	3230	0.0514326	1.05422	74368	1752.31	1.00074	54	0.00348406	0.00268718	0.0348406	0.00225352	0.0016679	0.056338	0.00163454	0.0012046	0.0817272
DNA161003LC_S54_S54_alignment_clones_exported_normalizedcd8_rem.txt	5.6847	0.789006	1346	0.210994	1.26742	1081172	9433.49	11.9239	1630	0.0254865	0.0139722	0.254865	0.0131119	0.00541331	0.327798	0.00808047	0.00409656	0.404023
DNA161003LC_S55_S55_alignment_clones_exported_normalizedcd8_rem.txt	8.44163	0.930645	8697	0.0693548	1.07452	246730	1623.65	2.3644	517	0.00477911	0.00224092	0.0477911	0.00250252	0.00150919	0.0625629	0.00151102	0.000640263	0.0755511
DNA161003LC_S56_S56_alignment_clones_exported_normalizedcd8_rem.txt	6.28931	0.806262	2442	0.193738	1.24029	781287	4247.74	7.83033	1894	0.0193484	0.0107698	0.193484	0.0100447	0.00425831	0.251116	0.00609062	0.0031834	0.304531
DNA161003LC_S57_S57_alignment_clones_exported_normalizedcd8_rem.txt	4.87711	0.581756	4374	0.418244	1.71893	647345	1565.6	31.7318	16300	0.040169	0.00808869	0.40169	0.0178695	0.00379614	0.446737	0.00969787	0.00212194	0.484893
DNA161003LC_S58_S58_alignment_clones_exported_normalizedcd8_rem.txt	7.07361	0.856937	3845	0.143063	1.16695	568186	3100.77	2.26567	657	0.0104421	0.00936271	0.104421	0.00616594	0.00406925	0.154149	0.00384026	0.00215532	0.192013
DNA161003LC_S59_S59_alignment_clones_exported_normalizedcd8_rem.txt	6.75869	0.832565	3354	0.167435	1.20111	895791	3428.08	2.04212	866	0.0109298	0.00896078	0.109298	0.00668663	0.00537647	0.167166	0.00434174	0.0024878	0.217087
DNA161003LC_S60_S60_alignment_clones_exported_normalizedcd8_rem.txt	8.63273	0.926454	11137	0.0735456	1.07938	368969	1262.6	0.260116	133	0.00182277	0.00164284	0.0182277	0.00147464	0.00131036	0.0368661	0.001114	0.000880092	0.0557001
DNA161003LC_S61_S61_alignment_clones_exported_normalizedcd8_rem.txt	6.34364	0.784006	3266	0.215994	1.2755	533528	4101.85	8.15695	1765	0.0165265	0.00473704	0.165265	0.00810241	0.00305019	0.20256	0.00479249	0.00180238	0.239625
DNA161003LC_S62_S62_alignment_clones_exported_normalizedcd8_rem.txt	6.7088	0.832073	3174	0.167927	1.20182	490480	4184.98	5.1973	1246	0.00994411	0.00415033	0.0994411	0.00514557	0.00233586	0.128639	0.00317928	0.00143906	0.158964
DNA161003LC_S63_S63_alignment_clones_exported_normalizedcd8_rem.txt	6.23956	0.916068	908	0.0839317	1.09162	50310	4413.16	0.498973	17	0.00349281	0.00352216	0.0349281	0.00257118	0.00234811	0.0642794	0.00191958	0.00176108	0.0959789
DNA161003LC_S64_S64_alignment_clones_exported_normalizedcd8_rem.txt	6.61782	0.797851	4002	0.202149	1.25337	682757	2404.92	4.25617	1486	0.0225468	0.0282408	0.225468	0.0108552	0.00386664	0.271381	0.0063728	0.00237727	0.31864
DNA161003LC_S65_S65_alignment_clones_exported_normalizedcd8_rem.txt	6.59367	0.845547	2436	0.154453	1.18267	416282	3423.09	3.2116	722	0.0113518	0.006183	0.113518	0.006183	0.00306926	0.154575	0.00380143	0.00186824	0.190072
DNA161003LC_S66_S66_alignment_clones_exported_normalizedcd8_rem.txt	6.80232	0.865712	2585	0.134288	1.15512	391843	5094.83	3.57115	465	0.0109208	0.00733431	0.109208	0.00579372	0.00299516	0.144843	0.00357115	0.00176638	0.178558
DNA161003LC_S67_S67_alignment_clones_exported_normalizedcd8_rem.txt	5.13836	0.895719	310	0.104281	1.11642	1665	635.496	2.73038	16	0.00802048	0.0059727	0.0802048	0.00532423	0.00341297	0.133106	0.00368601	0.00341297	0.1843
DNA161003LC_S68_S68_alignment_clones_exported_normalizedcd8_rem.txt	6.06172	0.877397	1001	0.122603	1.13974	340055	14228.2	4.37935	151	0.0144722	0.00913573	0.144722	0.00778422	0.00406032	0.194606	0.0050348	0.00261021	0.25174
DNA161003LC_S69_S69_alignment_clones_exported_normalizedcd8_rem.txt	6.05038	0.826122	1516	0.173878	1.21047	701879	9296.41	3.60445	616	0.0117379	0.00921592	0.117379	0.00636161	0.00368637	0.15904	0.00381978	0.0016969	0.190989
DNA161003LC_S70_S70_alignment_clones_exported_normalizedcd8_rem.txt	6.05332	0.896022	859	0.103978	1.11604	181555	7928.17	2.37244	73	0.0123497	0.00974976	0.123497	0.00778681	0.00584985	0.19467	0.00525187	0.00357491	0.262593
DNA161003LC_S71_S71_alignment_clones_exported_normalizedcd8_rem.txt	6.22707	0.823962	1915	0.176038	1.21365	425343	7006.14	1.86051	195	0.0130236	0.0130236	0.130236	0.00817479	0.00772827	0.20437	0.00505486	0.00295773	0.252743
DNA161003LC_S72_S72_alignment_clones_exported_normalizedcd8_rem.txt	6.64385	0.832346	2928	0.167654	1.20142	664495	6926.87	2.393	473	0.0102752	0.00898007	0.102752	0.00579176	0.00359203	0.144794	0.00355459	0.00197309	0.177729
DNA161003LC_S73_S73_alignment_clones_exported_normalizedcd8_rem.txt	6.15057	0.773951	2827	0.226049	1.29207	813625	4914.38	5.90983	1822	0.0153454	0.00617905	0.153454	0.00773532	0.00330847	0.193383	0.00474019	0.00217321	0.237009
DNA161003LC_S74_S74_alignment_clones_exported_normalizedcd8_rem.txt	7.00709	0.846661	3929	0.153339	1.18111	431849	4429.67	2.15641	490	0.00837037	0.0042688	0.0837037	0.00439555	0.0021124	0.109889	0.00265458	0.00125424	0.132729
DNA161003LC_S75_S75_alignment_clones_exported_normalizedcd8_rem.txt	7.13185	0.902693	2699	0.0973065	1.1078	234000	5159.87	0.612992	67	0.00425435	0.00407136	0.0425435	0.00267887	0.00192132	0.0669716	0.00185178	0.00128088	0.0925892
DNA161003LC_S76_S76_alignment_clones_exported_normalizedcd8_rem.txt	7.48769	0.89866	4155	0.10134	1.11277	620837	5868.58	0.965733	290	0.00290053	0.00224783	0.0290053	0.00189683	0.00129874	0.0474208	0.0013407	0.00106564	0.0670352
DNA161003LC_S77_S77_alignment_clones_exported_normalizedcd8_rem.txt	6.3206	0.923271	940	0.0767292	1.08311	836665	33695.7	0.962596	35	0.0069857	0.00660066	0.069857	0.00485149	0.00385039	0.121287	0.00363036	0.00275028	0.181518
DNA161003LC_S78_S78_alignment_clones_exported_normalizedcd8_rem.txt	5.61488	0.843327	779	0.156673	1.18578	1307185	26601.2	3.7415	209	0.0204977	0.0175439	0.204977	0.0131185	0.0105621	0.327963	0.00857859	0.00510204	0.428929
DNA161003LC_S79_S79_alignment_clones_exported_normalizedcd8_rem.txt	9.21644	0.925432	21143	0.0745676	1.08058	1032062	877.402	0.231314	288	0.00173486	0.00168667	0.0173486	0.00127351	0.00106822	0.0318378	0.000985334	0.000787111	0.0492667
DNA161003LC_S80_S80_alignment_clones_exported_normalizedcd8_rem.txt	9.00169	0.920204	17717	0.0797965	1.08672	965549	1079.09	1.05188	1001	0.00296859	0.0018337	0.0296859	0.00173387	0.000924729	0.0433467	0.0012467	0.000830155	0.0623352
DNA161003LC_S81_S81_alignment_clones_exported_normalizedcd8_rem.txt	8.86116	0.926062	14309	0.0739381	1.07984	478000	959.878	0.544772	293	0.00228507	0.00178492	0.0228507	0.00167485	0.00145025	0.0418712	0.00127287	0.00117135	0.0636435
DNA161003LC_S101_S101_alignment_clones_exported_normalizedcd8_rem.txt	5.19254	0.627953	3901	0.372047	1.59248	871253	5841.06	35.3438	5860	0.0409107	0.00500603	0.409107	0.0177901	0.0035585	0.444753	0.00941616	0.00129674	0.470808
DNA161003LC_S102_S102_alignment_clones_exported_normalizedcd8_rem.txt	5.65497	0.823257	962	0.176743	1.21469	425445	14635.2	4.9765	180	0.0245231	0.0178325	0.245231	0.0129278	0.00608239	0.323196	0.00786287	0.00359414	0.393143
DNA161003LC_S103_S103_alignment_clones_exported_normalizedcd8_rem.txt	5.48371	0.89313	464	0.10687	1.11966	10385	1757.19	3.69914	30	0.0167694	0.0110974	0.167694	0.00907522	0.00493218	0.22688	0.00594328	0.00369914	0.297164
DNA161003LC_S104_S104_alignment_clones_exported_normalizedcd8_rem.txt	5.84912	0.766354	2064	0.233646	1.30488	376592	3819.78	5.35653	936	0.0194918	0.0140208	0.194918	0.00991874	0.00440655	0.247968	0.00567243	0.00208882	0.283621
DNA161003LC_S105_S105_alignment_clones_exported_normalizedcd8_rem.txt	6.45632	0.796229	3323	0.203771	1.25592	981501	6968.91	3.38994	1048	0.0113408	0.0054666	0.113408	0.00602555	0.00329937	0.150639	0.00365842	0.0017629	0.182921
DNA161003LC_S106_S106_alignment_clones_exported_normalizedcd8_rem.txt	6.98876	0.883674	2721	0.116326	1.13164	307787	5913.29	2.18871	238	0.0075961	0.00616149	0.075961	0.00392864	0.00156336	0.0982159	0.00247931	0.00128747	0.123965
DNA161003LC_S107_S107_alignment_clones_exported_normalizedcd8_rem.txt	7.02048	0.87852	2955	0.12148	1.13828	242571	3444.14	0.894827	146	0.00538735	0.00432091	0.0538735	0.00357931	0.00300319	0.0894827	0.0023719	0.00156288	0.118595
DNA161003LC_S108_S108_alignment_clones_exported_normalizedcd8_rem.txt	7.51671	0.860333	6229	0.139667	1.16234	763258	1939.47	2.07326	1333	0.00689945	0.00545921	0.0689945	0.00428525	0.00323509	0.107131	0.00286274	0.00181974	0.143137
DNA161003LC_S109_S109_alignment_clones_exported_normalizedcd8_rem.txt	7.79824	0.872085	7647	0.127915	1.14668	695880	2653.2	3.16198	2207	0.00417347	0.00111751	0.0417347	0.00218344	0.000959913	0.0545861	0.00137798	0.000709189	0.0688988
DNA161003LC_S110_S110_alignment_clones_exported_normalizedcd8_rem.txt	6.58487	0.789127	4207	0.210873	1.26722	1083337	4899.54	5.16137	2853	0.00989218	0.00476699	0.0989218	0.00514654	0.00267747	0.128663	0.00308163	0.00126637	0.154081
DNA161003LC_S111_S111_alignment_clones_exported_normalizedcd8_rem.txt	6.55118	0.808048	3319	0.191952	1.23755	1129752	5203.83	4.34387	1575	0.0117271	0.00648133	0.117271	0.00718517	0.00479894	0.179629	0.0046831	0.00281317	0.234155
DNA161003LC_S112_S112_alignment_clones_exported_normalizedcd8_rem.txt	8.04693	0.891819	8292	0.108181	1.1213	1046200	4287.53	0.83679	573	0.00230738	0.0015918	0.0230738	0.0015807	0.00115369	0.0395175	0.00113266	0.000941936	0.056633
DNA161003LC_S113_S113_alignment_clones_exported_normalizedcd8_rem.txt	7.15616	0.879765	3409	0.120235	1.13667	908168	6095.5	0.559968	227	0.00339188	0.00292318	0.0339188	0.00253491	0.0021708	0.0633726	0.00183976	0.00156643	0.0919878
DNA161003LC_S114_S114_alignment_clones_exported_normalizedcd8_rem.txt	8.0123	0.912178	6527	0.0878216	1.09628	284886	769.38	1.17074	538	0.00578187	0.00592984	0.0578187	0.00358968	0.00252426	0.0897419	0.00245724	0.00169735	0.122862
DNA161003LC_S115_S115_alignment_clones_exported_normalizedcd8_rem.txt	7.46016	0.858946	5915	0.141054	1.16422	778168	2350.61	3.11097	1698	0.0102618	0.00596361	0.102618	0.00544145	0.00304135	0.136036	0.00327403	0.0016306	0.163702
DNA161003LC_S116_S116_alignment_clones_exported_normalizedcd8_rem.txt	7.21771	0.798606	8416	0.201394	1.25218	1044995	2313.37	14.5704	7581	0.0226158	0.00631367	0.226158	0.0100342	0.00209495	0.250855	0.00545685	0.00101864	0.272843
DNA161003LC_S117_S117_alignment_clones_exported_normalizedcd8_rem.txt	5.71956	0.739943	2275	0.260057	1.35146	1503077	5977.4	7.16733	2887	0.0217354	0.0137165	0.217354	0.011148	0.00518868	0.278699	0.00664747	0.00328947	0.332373
DNA161003LC_S118_S118_alignment_clones_exported_normalizedcd8_rem.txt	6.51661	0.820341	2818	0.179659	1.21901	1156469	6081.88	1.74852	1114	0.00664563	0.00401814	0.0664563	0.00358745	0.0019149	0.0896862	0.00225707	0.00105947	0.112853
DNA161003LC_S119_S119_alignment_clones_exported_normalizedcd8_rem.txt	6.77378	0.836692	3281	0.163308	1.19518	782655	4415.29	8.91265	2209	0.0140408	0.00578979	0.140408	0.00738027	0.00351019	0.184507	0.00456082	0.00211822	0.228041
DNA161003LC_S120_S120_alignment_clones_exported_normalizedcd8_rem.txt	6.30514	0.813683	2319	0.186317	1.22898	1189409	7399.12	3.25874	1644	0.00811513	0.00411306	0.0811513	0.00423081	0.00222006	0.10577	0.00252532	0.00112985	0.126266
DNA161003LC_S121_S121_alignment_clones_exported_normalizedcd8_rem.txt	4.05039	0.485272	4216	0.514728	2.0607	912828	2258.41	36.8886	20582	0.0442423	0.00474057	0.442423	0.018768	0.00245542	0.4692	0.00981414	0.00120082	0.490707
DNA161003LC_S122_S122_alignment_clones_exported_normalizedcd8_rem.txt	6.74693	0.917885	1557	0.0821153	1.08946	39889	2212.37	0.866515	42	0.00420879	0.00391995	0.0420879	0.00240149	0.00144419	0.0600371	0.00161337	0.000825253	0.0806685
DNA161003LC_S123_S123_alignment_clones_exported_normalizedcd8_rem.txt	7.63186	0.849299	7991	0.150701	1.17744	1057184	2615.11	1.26822	1152	0.00601083	0.00539984	0.0601083	0.00359021	0.00232287	0.0897552	0.00226122	0.00144766	0.113061
DNA161003LC_S124_S124_alignment_clones_exported_normalizedcd8_rem.txt	5.70109	0.624814	9177	0.375186	1.60048	1668707	2492.36	19.8765	19674	0.0301179	0.00647094	0.301179	0.0135747	0.00361686	0.339368	0.00727534	0.00152555	0.363767
DNA161003LC_S125_S125_alignment_clones_exported_normalizedcd8_rem.txt	9.36922	0.94019	21274	0.0598101	1.06361	606016	1081.42	0.403802	427	0.00160197	0.00114899	0.0160197	0.00100392	0.000737624	0.0250981	0.000690907	0.00043028	0.0345454
DNA161003LC_S126_S126_alignment_clones_exported_normalizedcd8_rem.txt	6.03937	0.688557	6445	0.311443	1.45231	1588440	3145.86	19.7191	14574	0.0252002	0.00411322	0.252002	0.0110472	0.00215132	0.276181	0.00596931	0.00112302	0.298466
DNA161003LC_S127_S127_alignment_clones_exported_normalizedcd8_rem.txt	8.43452	0.898743	11906	0.101257	1.11266	1399486	2754.62	0.752506	1030	0.00197113	0.00113241	0.0197113	0.00118034	0.000694059	0.0295085	0.000843099	0.000569859	0.0421549
DNA161003LC_S128_S128_alignment_clones_exported_normalizedcd8_rem.txt	7.6736	0.883676	5906	0.116324	1.13164	1867279	5693.27	0.536386	478	0.00295798	0.00223307	0.0295798	0.0018879	0.00132413	0.0471974	0.00134366	0.000948213	0.0671829
DNA161003LC_S129_S129_alignment_clones_exported_normalizedcd8_rem.txt	7.64282	0.893549	5184	0.106451	1.11913	757115	4594.98	1.27389	422	0.00376732	0.00264135	0.0376732	0.00277115	0.00235457	0.0692788	0.00191988	0.00153953	0.0959942
DNA161003LC_S130_S130_alignment_clones_exported_normalizedcd8_rem.txt	4.93975	0.652018	1951	0.347982	1.5337	710812	9272.27	18.1871	2488	0.0257749	0.00471491	0.257749	0.0115936	0.00241228	0.289839	0.00635088	0.00146199	0.317544
DNA161003LC_S131_S131_alignment_clones_exported_normalizedcd8_rem.txt	7.2529	0.894269	3329	0.105731	1.11823	552054	6982.72	0.706377	141	0.0039477	0.00338159	0.039477	0.00270728	0.00245479	0.067682	0.00186564	0.00145283	0.0932819
DNA161003LC_S132_S132_alignment_clones_exported_normalizedcd8_rem.txt	7.5671	0.894324	4728	0.105676	1.11816	688993	5991.76	0.74736	235	0.00308803	0.00213077	0.0308803	0.00201119	0.00143112	0.0502799	0.00141903	0.00111309	0.0709515
DNA161003LC_S133_S133_alignment_clones_exported_normalizedcd8_rem.txt	7.98015	0.900687	7045	0.099313	1.11026	562451	3560.27	0.558208	235	0.00263189	0.00193591	0.0263189	0.00170265	0.00147272	0.0425663	0.00121191	0.000926388	0.0605953
DNA161003LC_S134_S134_alignment_clones_exported_normalizedcd8_rem.txt	6.32372	0.781899	3254	0.218101	1.27894	952266	4726.35	4.95017	1192	0.0245764	0.0238787	0.245764	0.0119784	0.00436047	0.29946	0.00709718	0.00284468	0.354859
DNA161003LC_S135_S135_alignment_clones_exported_normalizedcd8_rem.txt	6.24987	0.808319	2280	0.191681	1.23714	582875	5251.6	4.8906	874	0.0158077	0.0059314	0.158077	0.00845616	0.0042527	0.211404	0.00509653	0.00265794	0.254826
DNA161003LC_S136_S136_alignment_clones_exported_normalizedcd8_rem.txt	6.89487	0.859434	3049	0.140566	1.16356	636055	5220.41	3.67189	761	0.0105573	0.00733414	0.105573	0.00563185	0.0028468	0.140796	0.00353872	0.00188179	0.176936
DNA161003LC_S137_S137_alignment_clones_exported_normalizedcd8_rem.txt	4.5372	0.900783	154	0.099217	1.11015	1485	928.125	2.74914	8	0.0154639	0.0137457	0.154639	0.00975945	0.00687285	0.243986	0.00659794	0.00343643	0.329897
DNA161003LC_S138_S138_alignment_clones_exported_normalizedcd8_rem.txt	6.38101	0.84375	1925	0.15625	1.18519	1003063	8499.81	5.07921	824	0.0160205	0.0137459	0.160205	0.00842754	0.00412994	0.210689	0.00528016	0.00258892	0.264008
DNA161003LC_S139_S139_alignment_clones_exported_normalizedcd8_rem.txt	6.2058	0.823099	1881	0.176901	1.21492	707605	7385.5	3.59543	717	0.0121252	0.0110069	0.121252	0.0064828	0.00335974	0.16207	0.00395748	0.0019306	0.197874
DNA161003LC_S140_S140_alignment_clones_exported_normalizedcd8_rem.txt	6.43044	0.894369	1326	0.105631	1.11811	149826	4291.78	2.63049	127	0.0103355	0.00818144	0.103355	0.006628	0.00559238	0.1657	0.0045029	0.00310688	0.225145
DNA161003LC_S141_S141_alignment_clones_exported_normalizedcd8_rem.txt	6.3796	0.795991	3025	0.204009	1.2563	791886	4341.96	3.14632	904	0.0157734	0.0129124	0.157734	0.00900738	0.00612557	0.225184	0.00550954	0.00295837	0.275477
DNA161003LC_S143_S143_alignment_clones_exported_normalizedcd8_rem.txt	6.09288	0.758819	3070	0.241181	1.31784	803083	4245.97	6.6795	2255	0.017035	0.00669431	0.17035	0.00870853	0.0041173	0.217713	0.00519727	0.00236967	0.259864
DNA161003LC_S144_S144_alignment_clones_exported_normalizedcd8_rem.txt	7.46276	0.824225	8555	0.175775	1.21326	1775418	4196.91	1.84882	1569	0.00867378	0.00783008	0.0867378	0.004892	0.00285159	0.1223	0.00298427	0.00164968	0.149213
DNA161003LC_S145_S145_alignment_clones_exported_normalizedcd8_rem.txt	7.55085	0.913012	3906	0.0869884	1.09528	403514	5682.5	0.546448	96	0.00282901	0.00236225	0.0282901	0.00205146	0.00187842	0.0512864	0.00146516	0.00119536	0.0732582
DNA161003LC_S146_S146_alignment_clones_exported_normalizedcd8_rem.txt	7.49839	0.899115	4187	0.100885	1.1122	1114421	12016.6	1.36262	361	0.0033707	0.00230249	0.033707	0.0020111	0.00135885	0.0502774	0.00134677	0.000792662	0.0673385
